# Supplementary material for: GFI1-driven transcriptional and epigenetic programs maintain CD8+ T cell stemness and persistence
Source: Nat Immunol. 2025 May 15;26(6):894–907. doi: 10.1038/s41590-025-02151-5 (PMC12133582; doi:10.1038/s41590-025-02151-5)
Supplement: Supplementary file 2 — Supplementary Tables 1–12. [file 41590_2025_2151_MOESM2_ESM.xlsx]

## Sheet: Table_S1
Supplementary Table 1. Bulk RNA-seq results for activated (CD11a+CD44+) CD8+ T cells isolated from spleen of Gfi1tdTomato reporter mice at D7 after LCMV Clone 13 infection. DEGs (p<0.05) for GFI1high vs GFI1low with DESeq2 normalized gene expression. Significance was determined by Wald’s test followed by Benjamini–Hochberg FDR testing.
Gene	Log2 Fold Change	p value	FDR	C13-GFI1-high-1	C13-GFI1-high-2	C13-GFI1-high-3	C13-GFI1-low-1	C13-GFI1-low-2	C13-GFI1-low-3
S1pr5	-2.07941	5.37024e-40	8.70731e-36	1034.52	1017.04	1018.68	3633.19	4101.43	5241.04
Zeb2	-1.32897	2.19302e-22	1.77788e-18	4678.91	4186.23	3523.27	9984.95	9980.9	11156.4
Scart2	1.91732	1.27788e-19	6.90654e-16	2034.83	2104.51	3319.72	682.28	734.295	558.38
Ttc28	1.88422	3.16355e-18	1.28235e-14	2253.94	1831.09	3215.17	777.335	611.743	588.893
Rnf122	2.26938	1.7496e-17	5.67362e-14	976.275	750.87	1429.48	256.647	160.34	237.998
Sh3pxd2a	2.36643	1.25628e-16	3.39488e-13	2151.32	1694.38	3514.94	644.258	326.807	456.672
Igsf23	2.38818	1.75937e-16	4.07521e-13	429.894	453.629	807.725	121.459	88.8508	112.897
Stc2	2.22421	1.964e-15	3.98053e-12	426.196	340.74	605.1	90.8298	119.489	83.4011
Gm22442	1.67655	2.45446e-15	4.42185e-12	5657.96	4493.83	7817.26	2255.96	1550.29	1815.5
Srcin1	-1.92887	2.64749e-14	4.29264e-11	116.487	128.425	145.261	441.475	391.148	652.969
Slc16a5	2.66069	2.94411e-14	4.33962e-11	1281.36	808.868	1633.03	296.781	95.9997	196.298
Nsg2	1.77389	2.90878e-13	3.93024e-10	10056.7	7514.91	15506.8	3195.94	2549.1	3927.99
Klrb1c	-1.49168	2.65008e-12	3.17161e-09	930.049	1336.03	761.463	2535.84	3369.18	2605.77
Trim30c	1.99534	2.73853e-12	3.17161e-09	979.048	1027.4	1585.84	409.79	306.382	185.11
Sell	1.76203	4.58695e-12	4.95819e-09	48652.9	41144.6	85012.8	20069.2	12461.6	19009.3
Tbc1d16	1.86168	6.28628e-12	6.37036e-09	660.095	455.7	806.799	217.569	129.702	182.058
Serpine2	1.95318	9.072e-12	8.65255e-09	430.818	883.437	497.773	173.21	155.234	139.341
Tlr7	1.14251	1.15681e-11	1.04203e-08	2448.08	2963.09	3613.94	1245.21	1495.14	1347.64
Gzma	-1.27803	1.40091e-11	1.19549e-08	30248.8	38214.6	22245.3	64450.1	73772.7	81749.3
Rragd	2.73788	1.73818e-11	1.40915e-08	293.067	246.493	512.577	86.6052	36.7658	34.5809
Itgb1	-1.1777	4.78829e-11	3.69702e-08	26641.4	37385	30090.3	54897.1	79551	78456
Peg13	1.6698	5.8403e-11	4.3043e-08	1396.92	1009.79	1948.53	572.439	355.403	441.415
Atp1b1	1.90107	6.17133e-11	4.35052e-08	1577.2	1396.1	2796.97	711.853	362.552	470.911
D430041D05Rik	3.76988	6.57002e-11	4.4386e-08	95.2238	76.6405	81.4201	6.33697	10.2127	2.03417
2900026A02Rik	1.61071	8.04722e-11	5.21911e-08	1841.61	2126.26	2738.68	974.837	473.871	747.558
Rab6b	1.31636	1.18356e-10	7.38084e-08	882.9	769.512	1212.97	388.667	350.297	411.92
Afp	1.83983	1.54213e-10	9.26076e-08	401.234	356.275	657.838	152.087	104.17	139.341
Tktl1	-2.30995	3.17829e-10	1.84046e-07	24.0371	27.9634	24.0559	102.448	123.574	150.529
4921525O09Rik	2.66379	4.1997e-10	2.34807e-07	292.143	240.278	611.576	97.1668	42.8935	40.6834
Cx3cr1	-1.24505	5.84892e-10	3.16115e-07	10197.3	14478.8	11231.4	20780	28926.5	35401.7
Cdr2l	2.05471	6.09371e-10	3.18721e-07	415.102	332.454	761.463	135.189	87.8295	140.358
Il6st	0.983814	9.78081e-10	4.95581e-07	9683.24	8948.3	12726.5	5756.08	4654.96	5445.48
Fmnl3	0.886385	1.1267e-09	5.53586e-07	1990.45	2601.64	2537.9	1225.15	1302.12	1329.33
Art2a	-1.28248	1.26384e-09	6.02702e-07	339.292	315.883	267.391	730.863	920.167	592.961
Sipa1l2	1.12173	1.39336e-09	6.45482e-07	1122.35	1130.97	1643.21	588.282	589.275	613.303
Itm2a	1.10158	1.5356e-09	6.91616e-07	2308.48	2405.89	3347.48	1095.24	1224.51	1437.14
Drc1	1.73439	1.94177e-09	8.50914e-07	408.63	230.957	433.932	108.785	116.425	97.6403
Npnt	1.12107	2.19395e-09	9.36122e-07	1086.29	1522.45	1086.22	503.789	562.721	631.61
Nhsl2	-1.18272	2.28793e-09	9.51194e-07	1613.26	1548.35	976.116	2729.12	3352.84	3309.6
Ms4a4c	1.05722	2.53317e-09	1.02682e-06	6934.69	6485.45	10075.7	3870.83	3995.22	3425.55
Klra6	2.34515	5.41898e-09	2.08064e-06	119.261	179.173	210.027	35.9095	19.4042	44.7518
Acvr1b	1.35556	5.51791e-09	2.08064e-06	1366.41	1323.6	2371.36	675.943	578.041	724.165
Lmbr1	1.53356	7.19205e-09	2.59138e-06	226.503	197.815	255.363	68.6505	90.8933	75.2644
Myc	1.05696	7.12091e-09	2.59138e-06	8328.84	7109.96	8144.79	4928.05	3299.73	3108.22
Klk13	-2.3216	7.85774e-09	2.71075e-06	16.641	25.8921	17.5793	107.728	98.0422	93.5719
Lrp12	1.53635	7.84738e-09	2.71075e-06	252.389	199.887	304.4	91.886	85.7869	83.4011
Nusap1	1.39724	8.34011e-09	2.81722e-06	7603.11	12167.2	5805.81	3218.12	3848.16	2643.41
Ccl3	0.87802	8.52554e-09	2.82108e-06	4481.06	6057.71	5135.94	2503.1	2893.27	3131.61
Rgmb	1.4611	9.0287e-09	2.92783e-06	1093.69	684.586	1366.56	445.7	315.573	381.407
Snord17	1.07125	1.03885e-08	3.30274e-06	2601.55	3042.84	4113.57	1750.06	1370.55	1523.6
Cdkn2c	1.13801	1.08526e-08	3.32007e-06	4491.23	5220.88	3046.78	2073.24	2070.12	1653.78
Il4ra	1.1705	1.06581e-08	3.32007e-06	12151.7	10915.1	19505.7	6089.82	5858.02	6966.02
Tmem108	2.13127	1.20048e-08	3.60454e-06	249.616	235.1	476.493	102.448	46.9786	70.1789
Zfp395	0.985122	1.41592e-08	4.09959e-06	1502.32	1398.17	1929.1	863.94	702.636	873.677
Afdn	0.929138	1.4094e-08	4.09959e-06	1013.25	1250.07	1238.88	530.193	647.487	661.106
Dapl1	2.12038	1.4807e-08	4.17359e-06	674.887	407.023	976.116	254.535	105.191	113.914
Epx	3.69524	1.59622e-08	4.38662e-06	178.429	80.7833	63.8408	16.8986	4.08509	4.06834
Notch3	-1.8525	1.75692e-08	4.74778e-06	43.4516	54.8912	45.3362	124.627	198.127	195.281
Gm13293	-1.35985	1.81949e-08	4.83627e-06	135.902	128.425	108.252	256.647	364.594	334.621
Tmprss13	-0.971668	1.87885e-08	4.91349e-06	991.067	1090.57	783.669	1612.76	2109.95	1894.83
Izumo1r	1.31248	2.02333e-08	5.20733e-06	395.687	484.7	466.315	135.189	220.595	186.127
Pitpnm2	0.564644	3.57252e-08	9.05075e-06	15031.5	16739.7	16503.3	10573.2	10672.3	11393.4
Inpp4a	-0.600047	3.80181e-08	9.41537e-06	3590.77	3814.42	3537.15	5180.47	5911.13	5493.28
Ptprm	5.55549	3.83258e-08	9.41537e-06	27.7351	72.4978	95.2986	4.22464	0	0
Prc1	1.22363	4.04223e-08	9.7822e-06	6911.58	9708.49	5005.49	3435.69	3303.82	2520.34
Fibcd1	3.40579	4.15262e-08	9.90155e-06	70.2622	69.3907	123.981	14.7863	2.04255	8.13669
Patj	1.38976	4.91884e-08	1.15586e-05	1692.76	1374.35	2586.01	836.48	512.679	808.583
Eno3	1.10372	5.26644e-08	1.21986e-05	635.133	919.686	814.201	424.577	314.552	363.1
Kpna2	1.17388	5.83359e-08	1.3322e-05	13286.9	18016.7	9278.19	6691.84	6221.6	5073.23
Syde1	1.98337	5.99899e-08	1.35094e-05	325.425	210.244	440.409	101.391	46.9786	98.6574
Fcgr2b	-0.907953	6.32256e-08	1.38975e-05	583.361	528.198	531.081	848.097	1148.93	1085.23
Srgap3	0.898187	6.34274e-08	1.38975e-05	4879.52	6620.08	5569.88	2622.45	2926.97	3608.62
Dab2ip	0.887062	6.54008e-08	1.41388e-05	1068.72	1141.32	1016.83	520.687	535.147	688.567
Rttn	0.712903	6.79113e-08	1.44883e-05	2890.92	3408.43	3285.49	2028.89	2078.29	1740.23
Rapgef4	1.68507	6.92569e-08	1.45835e-05	889.371	600.696	1454.46	405.566	229.786	280.716
Tnfrsf25	-1.09229	7.50077e-08	1.5592e-05	569.494	652.48	700.398	989.623	1589.1	1519.53
Heatr9	-0.918667	7.70846e-08	1.58209e-05	1249	1562.85	1521.08	2205.26	3195.56	2788.85
Rnf32	2.4983	8.54852e-08	1.73257e-05	162.712	126.353	313.653	53.8642	18.3829	34.5809
Gpld1	1.53007	8.67546e-08	1.73659e-05	396.612	550.983	535.707	109.841	169.531	233.93
Pcsk4	1.27634	1.17113e-07	2.26689e-05	304.161	292.063	374.718	162.649	119.489	118.999
Kcnc1	1.57369	1.30042e-07	2.4806e-05	1461.64	1146.5	2439.83	665.381	353.36	677.379
Tuba1c	1	1.39204e-07	2.62449e-05	11476.8	15310.5	8831.31	6379.21	6094.96	5334.62
Lypd6b	1.94679	1.49194e-07	2.75037e-05	232.05	294.134	432.082	120.402	45.9573	82.384
Gbp10	1.23509	1.51684e-07	2.76338e-05	1056.71	1303.92	1746.83	631.584	689.359	424.125
Neurl1b	1.46301	1.69646e-07	3.05626e-05	1822.19	2823.27	1122.3	761.492	758.806	571.602
Ttc39c	-0.978639	2.03289e-07	3.62211e-05	1566.11	2187.36	1732.03	2771.37	4062.62	3973.76
Usp2	1.5094	2.07229e-07	3.65219e-05	231.126	181.244	312.727	90.8298	78.638	85.4352
Gadd45b	-0.732127	2.18892e-07	3.80384e-05	559.324	603.803	529.231	880.838	959.997	969.283
Aurkb	1.23913	2.20526e-07	3.80384e-05	5885.38	8229.54	3940.55	2887.54	2730.88	2030.1
Cd2ap	0.811804	2.30985e-07	3.9423e-05	4186.15	4079.55	5442.2	2915	2573.61	2320.99
Cep57l1	0.764428	2.47286e-07	4.1335e-05	1053.01	1000.47	1101.02	679.112	632.168	546.175
Fam83d	1.32041	2.54245e-07	4.20645e-05	1128.82	1182.75	710.576	538.642	320.68	350.895
Plekha1	1.21979	2.57994e-07	4.22537e-05	1614.18	1306	2356.56	947.376	632.168	686.533
Gm25835	1.22148	2.77668e-07	4.50211e-05	357.782	357.311	489.446	208.064	153.191	155.614
Fndc10	1.62439	3.03223e-07	4.86777e-05	330.972	240.278	468.166	148.919	88.8508	99.6744
Tlr1	1.1634	4.01293e-07	6.37899e-05	1579.05	1214.86	2276.06	836.48	628.083	799.43
Ift80	0.753399	4.229e-07	6.65718e-05	2341.76	2327.18	2967.21	1660.29	1459.4	1410.7
Rora	-0.86822	4.35757e-07	6.79362e-05	12270.9	16444.6	12269.5	19963.6	27549.9	27298.6
Plce1	2.66047	4.5078e-07	6.96091e-05	165.486	120.139	234.083	53.8642	12.2553	16.2734
Dmbt1	2.79774	4.72181e-07	7.22259e-05	100.771	81.8189	284.045	27.4602	11.234	28.4784
Nacc2	1.58498	4.9224e-07	7.35498e-05	765.488	496.092	1142.66	370.713	209.361	221.725
Tnfsf8	1.37919	4.909e-07	7.35498e-05	3506.64	3275.86	6651.47	1494.47	1354.21	2315.91
Eomes	0.653131	4.94445e-07	7.35498e-05	9738.71	9869.02	11270.2	5774.03	7256.15	6604.96
Slc44a1	0.766571	5.18146e-07	7.63747e-05	1143.61	1350.53	1385.99	817.469	671.998	791.293
Smad1	0.888586	5.98584e-07	8.66557e-05	1038.22	1008.76	1434.1	650.595	600.509	629.576
Bcl2	0.741723	6.08018e-07	8.72425e-05	22614.3	20707.4	28993.9	13637.2	13984.3	15625.5
Dcun1d4	-0.993321	6.3373e-07	8.95273e-05	908.786	1284.25	965.014	1608.53	2443.91	2232.5
Cphx1	-1.62244	6.34984e-07	8.95273e-05	53.6211	95.2828	64.766	171.098	273.701	211.554
Rgs16	1.04662	6.66493e-07	9.31596e-05	1560.56	2497.03	1913.37	820.637	876.252	1193.04
Ermn	1.18974	6.80509e-07	9.43057e-05	474.27	752.941	454.287	226.018	262.467	248.169
Car12	1.20853	6.97495e-07	9.58406e-05	676.736	507.485	842.883	223.906	335.999	317.331
Gm8817	-0.907485	7.3314e-07	9.77565e-05	244.069	267.206	224.831	440.419	434.041	505.492
Prss12	1.62923	7.23546e-07	9.77565e-05	369.801	351.096	786.444	185.884	127.659	173.922
Afap1	1.59208	7.18657e-07	9.77565e-05	344.839	287.92	487.596	174.267	81.7018	115.948
Socs3	1.08373	7.35555e-07	9.77565e-05	6573.21	4232.84	7778.4	3558.21	2535.82	2674.94
D930028M14Rik	-0.860043	7.46507e-07	9.84054e-05	306.01	311.741	270.167	484.778	574.977	551.261
Ret	-1.17973	8.29742e-07	0.000106773	158.09	167.781	160.065	288.332	350.297	461.757
Ccr2	-0.818875	8.17342e-07	0.000106773	20469.4	28345.6	20283.8	34537.5	43629.8	43722.5
Socs5	0.699886	8.24726e-07	0.000106773	1175.04	1042.93	1135.26	758.324	649.53	657.038
Serp2	-0.855827	8.40939e-07	0.000107362	524.193	452.593	382.119	755.155	853.784	850.284
Ipo4	0.834161	9.07108e-07	0.000114014	1009.56	843.046	950.21	614.686	482.041	475.996
Top2a	1.12824	9.02844e-07	0.000114014	45130.5	72442.9	35927.6	24733.2	26284.5	19204.6
Zfp296	1.3129	9.28145e-07	0.000115761	1089.06	860.652	1813.45	490.059	414.637	610.252
Arrdc3	-0.779481	9.42443e-07	0.000116647	1357.17	1455.13	1752.38	2227.44	2684.93	2923.11
Zcwpw1	1.37626	9.78402e-07	0.000119277	196.919	250.635	304.4	90.8298	116.425	82.384
Id2	-0.770803	9.73865e-07	0.000119277	18148	24569.5	19601.9	29950.6	36847.5	39530.1
Esm1	-1.12652	1.1692e-06	0.000140425	1020.65	1759.63	965.014	2238.01	2903.48	3032.95
Gpr15	1.9292	1.20844e-06	0.000143019	111.865	114.961	209.102	41.1903	28.5956	44.7518
Bach2	0.97979	1.23114e-06	0.00014465	3747.01	3158.83	5358.92	2051.06	1787.23	2381
Gpx8	-1.85565	1.24582e-06	0.000145321	24.0371	28.9991	28.6821	86.6052	89.872	118.999
Dusp6	0.800109	1.3782e-06	0.000158483	2515.57	2288.86	3171.68	1503.97	1353.19	1723.96
Dmrta1	3.05258	1.40604e-06	0.000160546	491.835	428.773	1534.95	69.7066	108.255	117.982
Zhx2	0.975644	1.42233e-06	0.000161271	3184.91	3261.37	5088.76	1694.08	1899.57	2272.17
1810006J02Rik	2.15585	1.44082e-06	0.000161832	97.9973	103.568	206.326	24.2917	24.5106	42.7176
Tnfrsf10b	1.25639	1.44725e-06	0.000161832	414.177	426.701	613.427	191.165	156.255	261.391
Galk1	0.610107	1.48728e-06	0.000165169	2279.82	2328.21	2150.23	1593.75	1322.55	1511.39
Tfpi	0.952824	1.51419e-06	0.000167015	553.777	478.485	612.501	322.129	290.042	237.998
Dsp	0.790705	1.56525e-06	0.000171479	836.675	859.617	780.893	500.62	403.403	527.868
Myo18b	2.96222	1.66179e-06	0.000180834	65.6397	50.7485	125.831	16.8986	10.2127	4.06834
Spint2	0.522846	1.72e-06	0.000185921	2528.51	2587.14	2731.28	1760.62	1889.36	1811.43
Rflnb	1.31507	1.74475e-06	0.000187347	1370.11	1303.92	2303.82	869.221	438.126	693.653
Gna15	-0.623268	1.78416e-06	0.000189074	5732.84	6070.14	4860.23	7868.4	8537.84	9259.55
H1f0	-0.599018	1.77649e-06	0.000189074	1661.33	1854.91	1587.69	2426	2536.84	2766.47
Dock5	-0.68175	1.88492e-06	0.000198455	11966.8	14511	11903.1	17429.8	21769.5	22364.7
Tspoap1	-1.25808	1.97212e-06	0.000204974	1195.38	729.121	669.866	2677.37	2116.08	1412.73
Snx9	0.54999	1.96942e-06	0.000204974	3243.15	3842.38	3621.35	2438.68	2459.23	2414.56
Rgs10	0.941287	2.11506e-06	0.000218431	1666.88	1371.24	2042.91	998.072	696.508	951.993
Dlg5	1.68074	2.16668e-06	0.000222345	558.399	402.881	1056.61	203.839	139.914	285.801
Smc4	0.640813	2.22663e-06	0.000226597	22562.5	30493.6	26844.6	16490.9	18069.4	16683.3
Kcna2	1.80054	2.37461e-06	0.000239142	654.548	534.412	1201.87	373.881	126.638	186.127
Tfap4	0.907079	2.54841e-06	0.000253497	1701.08	1514.17	1825.48	1124.81	878.295	685.516
Cul9	1.35373	2.57189e-06	0.000254273	1186.14	845.117	1958.71	652.708	402.382	506.509
Nr4a1	0.629078	2.62035e-06	0.000257493	1970.11	2159.4	2101.19	1406.81	1175.49	1446.3
Rpl36a	0.607371	2.73105e-06	0.000266754	10559.7	9264.18	10683.6	7534.65	6020.4	6470.7
Spc25	1.14234	3.00531e-06	0.000291785	1931.29	3074.94	1525.7	1060.39	1099.91	798.413
Nebl	-1.20875	3.04909e-06	0.00029342	314.331	492.985	349.736	593.562	1034.55	1044.55
Prrg4	1.40024	3.05834e-06	0.00029342	371.65	331.418	430.231	194.334	85.7869	149.512
Nos1	1.96283	3.28818e-06	0.000313615	179.353	414.273	180.42	44.3588	98.0422	55.9397
Zbtb20	1.03155	3.6685e-06	0.000347842	2018.19	1706.81	2871.91	1266.34	825.189	1136.09
Pmepa1	1.51786	3.83917e-06	0.000360687	285.671	195.744	420.979	130.964	85.7869	98.6574
Slc7a1	0.53826	3.84846e-06	0.000360687	10749.2	12999.9	11582.9	7673.01	8394.86	8260.77
Gm15232	-0.714609	4.00991e-06	0.000369413	651.774	793.333	624.529	1042.43	1162.21	1189.99
Rnf19b	-0.598756	4.00849e-06	0.000369413	3912.49	4459.65	4574.33	5744.46	6979.38	6881.6
Cbarp	0.910896	3.97046e-06	0.000369413	1003.09	795.404	1191.69	614.686	467.743	508.543
Foxred2	0.836069	4.04376e-06	0.000370426	783.054	1061.57	840.108	563.99	450.381	489.218
Zfp937	1.39983	4.29194e-06	0.000390952	164.561	143.96	212.803	54.9204	69.4466	73.2302
Rps20	0.506663	4.41947e-06	0.00040032	54328.4	50679.1	60891.2	40193.3	38132.3	38442.8
Cdk1	1.13627	4.45626e-06	0.00040141	6144.24	8811.59	4224.59	3169.54	3380.41	2175.55
Smyd5	0.60321	4.92318e-06	0.000438596	1447.77	1618.77	1683.92	1092.07	967.146	1067.94
Cacna2d4	1.47642	4.90272e-06	0.000438596	550.079	459.843	1049.21	248.198	175.659	316.314
Pilrb2	2.28437	5.22613e-06	0.000463041	89.6767	77.6762	105.476	31.6848	14.2978	10.1709
Kif11	1.05081	5.51807e-06	0.00048625	14355.7	23066.7	11601.4	8347.9	8946.35	6368.99
Lrig1	1.26003	5.75281e-06	0.000504195	684.132	599.66	989.995	438.307	224.68	286.818
Pkn3	0.944557	5.89205e-06	0.000513622	281.049	334.526	291.447	151.031	153.191	166.802
Klrg1	-0.870579	6.09529e-06	0.000528498	7091.86	9853.49	6292.48	11522.7	14331.5	16631.4
Tubb5	0.683664	6.22909e-06	0.000537226	165660	210491	145039	105256	116042	103184
Dap	-0.603202	6.33471e-06	0.000543444	10231.5	10871.6	8802.63	13327.7	15814.4	16285.6
Med12l	-0.590641	6.37973e-06	0.000544426	1986.76	2378.96	1988.32	2936.13	3281.35	3349.26
Prrg1	0.825361	6.55273e-06	0.000556262	361.48	368.703	368.241	209.12	216.51	194.263
Aurka	1.16329	6.66906e-06	0.000563188	3380.91	4243.19	2214.07	1960.23	1376.68	1055.74
Tnfrsf13c	-0.988668	6.73709e-06	0.000565985	534.362	479.521	321.98	999.128	901.784	749.592
Irak3	-0.728517	6.87168e-06	0.000572195	1181.51	1198.28	1020.53	1670.85	1714.72	2247.76
H4c6	1.21511	6.88158e-06	0.000572195	45788.8	54970.9	22261	20318.4	19187.7	13483.5
BC106179	2.98474	6.92072e-06	0.000572513	39.7536	63.1766	94.3733	15.8424	5.10637	4.06834
Scmh1	1.13265	7.1182e-06	0.000585861	373.499	374.917	519.053	248.198	166.468	163.751
Itga1	-0.713911	7.16523e-06	0.000586753	5988	7357.49	6556.17	9259.36	10172.9	13209.9
Gm25395	0.996967	7.44133e-06	0.0006063	1052.08	1090.57	1799.57	687.561	586.211	701.789
Mis18bp1	1.03819	7.89463e-06	0.000636834	2654.25	3876.56	2203.89	1625.43	1585.02	1042.51
Fam169b	0.733493	8.15188e-06	0.000654329	7107.57	6413.98	9698.25	4420.03	4851.05	4694.87
Rps19	0.495617	8.24832e-06	0.000658809	59822.7	57064.1	68784.3	43006.9	44561.2	44121.2
2810001G20Rik	-0.751844	8.61542e-06	0.000684757	721.112	634.874	872.491	1107.91	1328.68	1317.13
Rasgrf2	1.04756	8.76905e-06	0.000693568	622.19	512.663	852.136	310.511	270.637	380.39
Mapkapk3	-0.488654	8.98229e-06	0.000706985	5405.57	5704.54	5179.43	7042.48	7708.57	8104.14
Palm	-0.794266	9.06313e-06	0.000709901	3214.5	3673.57	2291.79	4997.75	5884.58	5035.59
Fbxo5	0.94169	9.37248e-06	0.000729883	4189.85	5495.33	3089.34	2287.64	2558.29	1804.31
Spred2	0.497666	9.40826e-06	0.000729883	2881.67	3016.94	3274.38	2180.97	2094.63	2221.32
Stard10	-0.70962	9.85139e-06	0.000760621	3258.87	2859.52	2203.89	4818.21	4211.73	4579.94
Bbs2	1.03418	9.95197e-06	0.000764745	445.61	432.915	628.23	298.894	221.616	215.622
Emp1	-0.724251	1.01115e-05	0.000773338	3919.89	4768.28	4507.71	5707.49	7725.93	8365.53
Cxxc5	1.49473	1.03975e-05	0.000791478	465.025	494.021	625.455	293.613	98.0422	170.87
Pard6g	1.65462	1.051e-05	0.000796304	228.352	147.067	227.606	90.8298	64.3402	36.6151
Kcnq5	0.905007	1.06102e-05	0.00080016	611.096	853.403	709.65	311.567	407.488	441.415
Pdk1	0.95591	1.07487e-05	0.000806848	7725.14	6312.49	11595.9	5125.55	3634.71	4454.84
S100a13	-0.543656	1.09698e-05	0.000819655	1989.53	2230.86	1818.07	2881.21	2915.73	3003.46
H2bc3	1.11974	1.11266e-05	0.00082755	13465.4	21175.6	8949.74	7055.16	7519.63	5484.13
Rpl12	0.5779	1.14066e-05	0.000836865	91021.9	89148.5	116412	66508.6	64867.2	67316.9
Dph6	0.616182	1.13197e-05	0.000836865	1308.17	1453.06	1644.13	932.59	944.678	996.744
Cdca2	1.0281	1.13883e-05	0.000836865	4709.42	6780.62	3269.76	2548.52	2685.95	2002.64
H2bc11	1.12603	1.14945e-05	0.000839514	15137.8	21675.8	8956.21	7714.2	7533.93	5722.13
Rala	-0.579509	1.18624e-05	0.000862499	2173.51	2648.24	2076.21	3370.21	3510.12	3425.55
Treml2	1.98169	1.21765e-05	0.000881383	6238.54	4650.22	8611.1	2496.76	1154.04	1286.61
Wipf3	-1.9499	1.27163e-05	0.000916366	22.1881	33.1418	49.0371	78.1559	151.148	173.922
Hdac4	0.614138	1.30341e-05	0.000935112	7113.12	7550.13	9479.89	5239.61	4939.9	5593.97
Fbxl2	-0.821927	1.3631e-05	0.000973625	624.039	527.163	404.325	956.882	933.444	859.438
Rasal2	0.990032	1.39049e-05	0.000988835	392.914	619.338	437.633	223.906	264.51	241.049
Gm1043	1.59574	1.43152e-05	0.00101357	342.99	311.741	766.089	218.625	124.595	127.136
2810025M15Rik	0.911263	1.5647e-05	0.00110153	409.555	503.342	346.036	215.457	224.68	228.844
Aicda	-2.23784	1.56934e-05	0.00110153	28.6596	16.5709	49.0371	73.9313	136.851	234.947
Pgm2l1	-0.604156	1.63817e-05	0.00113804	3790.46	4193.48	3728.67	5000.92	6687.3	6114.72
Slfn5	0.822292	1.63015e-05	0.00113804	6367.05	7672.34	9011.73	3734.59	5551.64	3750
Prrt1	0.756747	1.65884e-05	0.00114453	697.075	625.552	847.51	421.408	453.445	409.886
Arhgap35	0.537876	1.68579e-05	0.0011582	2161.49	2232.93	2549.93	1671.9	1583.99	1527.66
Pam	1.25721	1.76521e-05	0.00120764	440.988	362.489	608.801	267.209	136.851	187.144
Gm10130	0.860924	1.83215e-05	0.00124817	922.653	1007.72	1444.28	657.988	549.445	650.935
Ephx1	0.76674	1.89706e-05	0.00128698	1114.03	1384.71	1653.38	742.481	800.678	897.07
Cltb	0.471982	1.9378e-05	0.00130914	1911.87	1815.55	1917.07	1347.66	1347.06	1375.1
Scn4b	2.49327	1.95791e-05	0.00131724	77.6582	39.3559	114.728	12.6739	8.17018	20.3417
Tulp3	0.817405	2.00826e-05	0.0013345	522.344	486.771	645.81	346.421	283.914	309.194
Mat2a	0.434455	1.99585e-05	0.0013345	11219.8	12608.4	12396.2	9134.74	8963.71	8706.26
Zscan12	1.20582	2.00132e-05	0.0013345	595.38	420.487	851.21	312.624	200.17	296.989
Ccnd2	0.573566	2.0254e-05	0.0013404	40943.4	43986.5	50866.3	28018.9	34391.4	28838.5
Ncald	-0.863999	2.05625e-05	0.00135528	4758.41	6890.4	4458.68	7457.55	11141.1	10716
Cmklr1	-0.713496	2.07099e-05	0.00135948	2959.33	3272.76	2138.2	4269	4685.6	4769.12
Rubcnl	-0.828239	2.12597e-05	0.00138994	487.213	407.023	337.708	756.211	799.657	631.61
Eef1b2	0.458095	2.19885e-05	0.00143181	29443.6	28592.1	33508.1	22918.7	21717.4	22003.6
Hexb	-0.546943	2.21974e-05	0.00143964	4416.35	4665.75	4242.17	5583.92	7034.53	6847.02
Bend6	1.31806	2.23999e-05	0.00144698	127.581	166.745	201.7	62.3135	75.5742	61.0252
Mastl	0.960945	2.25369e-05	0.00145005	1964.57	3038.69	1540.51	1151.22	1179.57	1030.31
Gm10275	0.814149	2.28502e-05	0.0014644	858.863	1027.4	1339.73	560.821	627.062	646.867
Taf4b	0.899459	2.42027e-05	0.00154497	1819.42	1471.71	2659.11	1097.35	949.784	1143.2
Filip1l	0.647201	2.47131e-05	0.00157137	1738.99	1925.33	2337.13	1185.01	1379.74	1267.29
Dyrk1b	-0.603468	2.51412e-05	0.00157701	1340.53	1113.36	1186.14	1896.87	1634.04	2000.61
Rplp1	0.39674	2.50214e-05	0.00157701	102142	94293.7	103565	77067	75174.9	75631.5
Galr3	-1.38575	2.5191e-05	0.00157701	97.0728	61.1053	68.4669	260.872	154.212	177.99
Runx1	-0.479672	2.50358e-05	0.00157701	6197.86	6341.49	5838.19	7746.94	8658.35	9219.89
Jag2	1.66582	2.53432e-05	0.00158044	97.9973	92.1758	144.336	46.4711	28.5956	30.5126
Gm12185	0.775648	2.60253e-05	0.00161059	3077.67	3189.9	3808.24	2263.35	2165.1	1457.48
Slc29a2	1.2969	2.59564e-05	0.00161059	232.05	215.422	227.606	110.897	56.17	107.811
D3Ertd751e	0.801274	2.62406e-05	0.00161161	465.949	472.271	581.044	273.546	327.829	270.545
Ankrd35	-1.28544	2.61501e-05	0.00161161	59.1682	57.9982	46.2614	134.132	141.957	122.05
Mettl7a1	-0.615193	2.69554e-05	0.00164927	1058.56	1271.82	1011.28	1580.02	1855.65	1681.24
Slc7a5	0.516865	2.71734e-05	0.00165635	8063.51	8947.26	7251.94	5917.67	5770.19	5268.51
Zbtb10	2.74377	2.76743e-05	0.00168057	169.184	114.961	203.55	46.4711	2.04255	24.4101
H2bc14	1.11367	2.77957e-05	0.00168164	18210.8	26182.1	10405.1	8798.88	9749.07	6774.81
Jade2	0.557038	2.79653e-05	0.00168561	12590.8	14279	15493.9	8433.45	10047.3	10313.3
Slc25a33	-0.618904	2.8838e-05	0.00173178	709.093	782.976	656.912	1068.83	1210.21	1020.14
Cd72	0.834178	3.10926e-05	0.00185344	611.096	657.659	922.453	414.015	388.084	427.176
Rps27	0.502044	3.12381e-05	0.00185529	38212.5	38363.8	46635.2	27977.7	28637.5	30385.4
B3gnt3	0.817145	3.13958e-05	0.00185785	648.076	617.267	905.799	388.667	417.701	426.159
Sbk1	-0.467564	3.3254e-05	0.0019465	9175.69	8558.88	8272.47	10922.8	12212.4	12826.5
Nccrp1	-0.646672	3.30314e-05	0.0019465	1004.93	1074	781.818	1460.67	1497.19	1519.53
Rhob	1.32179	3.31573e-05	0.0019465	1324.81	930.043	1931.88	844.929	355.403	474.979
Wdr95	-0.574949	3.34537e-05	0.00195108	2878.9	3603.14	3028.27	4217.25	4841.86	5105.77
Gmfg	-0.459058	3.36933e-05	0.00195108	9643.49	10477	9571.49	12400.4	14331.5	14082.6
Vwa5a	0.736752	3.35803e-05	0.00195108	1950.7	1815.55	2625.8	1386.74	1106.04	1343.57
Plcd1	-1.05174	3.39899e-05	0.00196125	239.446	301.384	173.943	502.733	582.126	395.647
Gm1070	-1.2232	3.50735e-05	0.0020166	85.0542	115.996	85.121	162.649	241.02	263.425
H4c8	1.05098	3.56687e-05	0.00204136	54979.2	66845	28591.4	26225.5	26962.6	19408
H2bc8	0.939658	3.58819e-05	0.00204136	36960.7	48635.7	23461	19660.4	21330.3	15866.5
Zeb1	0.440663	3.57968e-05	0.00204136	4528.21	4526.97	5061	3420.91	3446.8	3533.36
Rtl5	-1.26958	3.60563e-05	0.00204411	119.261	72.4978	63.8408	209.12	207.318	200.366
Fam135b	2.45847	3.63169e-05	0.00204974	142.373	66.2837	327.531	54.9204	14.2978	28.4784
Ttc3	0.719152	3.64084e-05	0.00204974	5029.29	5295.45	7518.41	3746.2	3203.73	3889.34
Sike1	-0.412005	3.73706e-05	0.00209663	9795.1	10233.6	10017.5	12507.1	13423.6	14046
Slc37a2	0.639857	3.91582e-05	0.00218935	1730.67	1948.12	1969.81	1012.86	1216.34	1395.44
A930007I19Rik	-0.87696	3.96178e-05	0.00220743	166.41	151.21	184.121	280.939	297.19	343.775
Acad10	0.923424	4.0588e-05	0.00225374	640.68	549.948	858.612	428.801	301.276	350.895
Ksr2	2.11545	4.12151e-05	0.00228076	189.523	131.532	398.774	93.9983	22.468	49.8372
Cenpl	0.749139	4.2106e-05	0.00231091	2164.26	2855.38	1927.25	1458.56	1513.53	1160.5
Fam174b	0.908987	4.23301e-05	0.00231091	653.623	601.732	829.005	304.174	335.999	469.894
Gas2l3	0.997445	4.21957e-05	0.00231091	1442.22	1756.52	908.575	785.784	726.125	545.158
Nckap5l	0.720114	4.19521e-05	0.00231091	1962.72	1578.38	2446.3	1196.63	1155.06	1283.56
Ccnf	1.07416	4.29005e-05	0.00233419	6478.91	9221.72	3978.48	3747.26	3217.01	2382.02
Ccl5	-0.736249	4.43549e-05	0.00240525	72495.8	94920.3	81338.7	103120	148477	162787
Mis18a	0.555263	4.88061e-05	0.00262905	2349.16	2759.06	2329.73	1666.62	1855.65	1538.85
2310001H17Rik	-0.473551	5.03005e-05	0.00265659	1937.76	2185.29	2144.68	2734.4	3052.59	2914.97
Arntl	-0.559002	4.97415e-05	0.00265659	2188.3	2397.61	2166.89	2848.47	3386.54	3712.36
Casp4	-0.886103	5.02222e-05	0.00265659	421.573	547.876	432.082	638.977	1056	894.019
Shmt1	0.697149	4.98947e-05	0.00265659	1709.41	2155.26	1769.96	1218.81	1317.44	938.77
Tgtp1	0.887846	4.98043e-05	0.00265659	3796.93	3454	5112.81	2793.55	2312.16	1576.48
Snhg15	1.15664	5.00658e-05	0.00265659	896.767	648.337	1318.45	570.327	401.36	313.263
Paqr8	1.05522	5.04645e-05	0.0026566	438.214	313.812	592.146	204.895	201.191	241.049
Per2	1.25893	5.16626e-05	0.00271086	536.211	393.559	571.791	320.017	165.446	142.392
Mmachc	0.700343	5.24027e-05	0.00274083	657.321	588.268	643.959	449.925	359.488	353.946
Esco2	1.02308	5.32155e-05	0.0027655	2400.01	3784.38	1756.08	1505.03	1355.23	1046.58
H1f5	1.02218	5.32047e-05	0.0027655	57671.4	74014	31888	30435.4	28858.1	21244.9
Chit1	0.678273	5.38706e-05	0.0027906	1981.21	2546.74	1982.77	1153.33	1355.23	1559.19
Crybb1	-1.38788	5.50078e-05	0.00282727	61.0172	45.57	38.8596	104.56	132.765	143.409
H4c18	0.993309	5.51016e-05	0.00282727	29326.1	33596.5	15438.4	14886.6	14047.6	10428.2
Apobec2	-0.686024	5.57745e-05	0.00285277	1704.78	1958.48	1571.96	2213.71	3037.27	3170.26
Nr1d1	1.80918	5.63877e-05	0.00287507	272.728	126.353	274.793	79.2121	85.7869	27.4613
Tgfbr3	0.997883	5.80749e-05	0.00294258	1473.66	981.827	1263.86	870.277	507.573	485.15
Bcl9	0.938941	6.00767e-05	0.00303453	867.183	714.621	1208.35	599.899	412.594	443.45
Cbx4	0.410643	6.10137e-05	0.00307229	10901.7	10641.6	11584.8	7821.93	8645.08	8455.04
Fntb	0.530154	6.20672e-05	0.00311566	1996.93	1912.91	2337.13	1417.37	1518.63	1390.36
Stil	0.960871	6.22795e-05	0.00311646	3617.58	5365.87	2564.73	2020.44	2278.46	1633.44
H2bc9	1.05626	6.24675e-05	0.00311646	14387.1	18242.5	7702.53	7553.66	6925.25	4915.58
Adgrl1	0.454267	6.31191e-05	0.00313931	4224.05	4091.98	4613.19	3081.88	3357.95	2997.35
Gart	0.519145	6.34306e-05	0.00314515	8147.64	8108.36	7969	6554.54	5187.05	5162.73
Enpp4	0.511615	6.52459e-05	0.0032253	2510.95	3054.23	2647.08	1809.2	1951.65	1998.57
Mgat4a	0.560592	6.55867e-05	0.00323229	3973.51	4127.2	5283.06	3029.07	3044.42	3001.42
Klrb1f	-0.888246	6.59138e-05	0.00323856	181.202	228.886	226.681	315.792	417.701	444.467
Kif18b	0.985592	6.62051e-05	0.00324305	5673.67	7273.6	3429.82	3050.19	3108.76	2111.47
Depdc1b	0.792121	6.90112e-05	0.00335014	4047.47	5314.09	2945.93	2431.28	2494.97	2180.63
Spred1	0.458354	6.929e-05	0.00335364	1812.95	2016.47	1875.44	1378.29	1411.4	1361.88
Gm15708	1.57751	7.10319e-05	0.00342281	81.3562	90.1044	102.7	34.8533	21.4467	35.598
Kcnh2	1.47337	7.11414e-05	0.00342281	164.561	148.103	251.662	70.7628	90.8933	41.7005
Iqgap3	1.05233	7.17535e-05	0.00344204	1490.3	2024.76	1039.03	931.534	746.551	517.697
Mettl1	1.10039	7.28757e-05	0.00348557	917.106	639.016	1051.99	584.057	309.446	323.433
Rap2a	-0.693493	7.3725e-05	0.00350809	2771.66	3766.78	3104.14	4113.75	5604.75	5873.67
Casp1	-0.90058	7.37793e-05	0.00350809	1079.82	1589.77	923.378	1752.17	2733.95	2219.28
Trnp1	1.86302	7.48312e-05	0.0035477	525.117	293.098	535.707	247.142	59.2338	66.1106
Nefh	0.691583	7.57763e-05	0.00358203	526.042	649.373	641.184	388.667	397.275	338.69
Dnm3	0.848928	7.67299e-05	0.00361498	515.872	736.37	505.175	281.995	359.488	333.604
Ppp1r14b	0.528173	7.69193e-05	0.00361498	2606.17	2738.35	2734.05	2102.82	1630.97	1868.39
H4c12	1.02974	7.75608e-05	0.0036346	27424.4	38178.4	15573.5	14690.1	14507.2	10562.4
Gaa	0.544521	7.90821e-05	0.00369521	2620.04	2620.28	3330.82	1959.18	1985.35	1932.46
Tuba1b	0.818604	8.18313e-05	0.00381268	16483	23699.5	12884.7	10740.1	10884.7	8463.17
Bmx	-1.41432	8.38887e-05	0.00389734	63.7907	36.2489	45.3362	115.122	114.383	158.665
Ppargc1b	0.739047	8.63066e-05	0.00399822	1083.52	858.581	1270.34	731.92	604.594	588.893
Rasa2	0.579301	8.73689e-05	0.0040359	5494.32	6229.63	7770.07	4178.17	4478.28	4390.76
Rxra	-0.509825	8.78504e-05	0.00403675	2486.91	2424.53	2708.14	3165.31	3758.28	3925.95
Dzip1	1.00188	8.78854e-05	0.00403675	1819.42	1313.25	2746.08	1198.74	786.38	950.976
Fam71b	-0.657661	9.48542e-05	0.0043323	541.758	599.66	559.763	737.2	983.486	962.163
Dnajb2	0.87011	9.63603e-05	0.0043837	599.078	488.842	678.193	369.656	244.084	352.929
Prr5l	0.72929	9.65203e-05	0.0043837	1010.48	1053.29	765.164	494.283	561.7	649.918
Sfmbt2	1.00119	9.85393e-05	0.00444224	475.194	621.41	961.313	313.68	364.594	349.878
Sgsm2	0.56751	9.85317e-05	0.00444224	843.146	927.972	893.771	591.45	550.466	656.021
Map3k9	1.31116	9.86313e-05	0.00444224	323.576	192.637	270.167	153.143	88.8508	75.2644
Tdrp	2.13485	0.000101098	0.00454073	1554.09	1162.04	2466.66	619.967	204.255	355.98
Rps28	0.396144	0.000102891	0.00458319	18872.8	19213	21318.2	14587.7	15248.6	15304.1
Kifc5b	0.912719	0.000107646	0.00478182	1052.08	1215.89	827.155	727.695	504.509	411.92
Brme1	1.36982	0.000109234	0.00483913	164.561	163.638	280.344	90.8298	92.9358	51.8714
Snhg12	1.07617	0.000109741	0.00484833	1031.74	750.87	1381.37	700.235	365.616	435.313
Arl2bp	-0.370895	0.000110117	0.00485174	9597.26	9894.91	10122	12200.8	13217.3	12877.3
Slamf1	-0.591037	0.000110501	0.00485544	1772.27	2185.29	1927.25	2541.12	3404.92	2917
Ccr7	1.98613	0.000111762	0.00489761	7249.02	4676.11	11313.7	2676.31	999.826	2189.79
Serinc5	-0.526416	0.000113763	0.00495848	1389.53	1277	1133.41	1886.3	1904.67	1682.26
Mdn1	0.60853	0.000114985	0.00498729	8930.69	8711.13	11535.8	7345.6	5598.62	6193.04
Gnb1l	0.673468	0.000117863	0.0050961	423.422	416.344	482.044	270.377	287.999	270.545
Nedd4l	1.18818	0.000118837	0.00512455	1103.86	684.586	1527.55	659.044	315.573	481.082
Rps16	0.399373	0.000119681	0.00514722	77914.3	74422.1	85339.4	61311.2	57343.5	61549
Gid4	0.43547	0.000120713	0.00517787	3134.06	3345.26	3638	2554.85	2436.76	2489.83
Gstcd	0.515169	0.000122048	0.00522135	2550.7	3223.04	2657.26	1924.33	2045.61	1928.4
Sgo1	0.893095	0.000127068	0.00542179	2216.03	3165.05	1711.67	1458.56	1382.8	977.42
Arhgap5	1.13495	0.000127718	0.00543522	1030.82	792.297	1614.52	689.673	337.02	539.056
Lpar2	0.590072	0.000129446	0.00549435	1006.78	1254.21	1092.7	764.661	795.572	667.208
Smyd3	0.712976	0.000135155	0.00572166	1596.62	1490.35	2226.1	1083.62	948.763	1209.32
Cd226	-0.745113	0.000137291	0.00579698	9971.68	13884.4	13317.7	15349.2	25306.1	21650.7
Abi3	0.838921	0.000139248	0.00586431	400.31	444.308	520.904	302.062	202.212	259.357
Parp8	0.883209	0.00013973	0.00586939	2026.51	1429.24	2884.86	1300.13	1042.72	1095.4
Gm4332	0.677742	0.000140851	0.00590119	419.724	387.345	409.876	247.142	274.722	239.015
Rtl8c	1.50044	0.000141855	0.00592794	94.2993	88.033	130.457	47.5272	26.5531	36.6151
Rpp40	1.07739	0.000142453	0.0059376	396.612	300.348	488.521	249.254	174.638	138.324
Hspbp1	0.413243	0.000143904	0.00596742	3350.4	3183.69	3540.85	2473.53	2465.35	2627.13
Slc49a4	0.87295	0.000143612	0.00596742	1524.5	1182.75	2124.33	1033.98	700.593	904.19
Fam72a	1.08287	0.000150116	0.00620913	417.875	589.304	305.325	253.479	204.255	161.717
Cep72	0.644486	0.000154066	0.00635628	736.828	933.15	711.501	530.193	518.807	473.962
Tuba4a	0.486373	0.000156443	0.00642566	9017.6	9392.61	8083.72	7110.08	6071.47	5730.26
Ankrd28	0.485613	0.00015654	0.00642566	4416.35	5132.84	5592.08	3415.62	3624.5	3773.39
S1pr4	-0.535376	0.000159133	0.0065156	31557	33995.3	30227.2	38172.8	47727.2	52913.9
S100a10	-0.590236	0.00016217	0.00659356	28917.5	38248.8	28636.8	41008.6	51612.1	51608
Lyst	0.576104	0.00016147	0.00659356	28504.3	36652.8	39546.1	20576.1	24127.6	25527.8
Ttk	1.02951	0.000165318	0.00670118	1991.38	2790.13	1306.42	1230.43	1059.06	692.636
Rps29	0.383018	0.000167551	0.00677474	43073.5	40701.3	45991.3	34690.7	32764.5	32054.5
Slc5a6	0.678164	0.000168145	0.00678183	609.247	516.806	703.174	380.218	400.339	363.1
Haus1	0.578745	0.000170359	0.00685409	1097.38	1071.93	1304.57	864.996	732.253	729.251
Mxd3	0.978002	0.00017123	0.00687208	2095.85	3267.58	1468.34	1187.12	1354.21	926.565
St6gal1	1.61472	0.000172725	0.00691499	5657.03	5017.88	9682.52	2253.85	1405.27	2988.2
Rpl27a	0.367893	0.00017531	0.00700116	40658.7	37634.6	41211.5	31835.9	29526	31244.9
5530601H04Rik	-0.470718	0.000178042	0.00709279	826.505	820.261	889.145	1213.53	1135.66	1165.58
Pycard	-0.552787	0.000180393	0.00716883	6409.58	7789.37	5763.25	8835.84	10818.3	9626.72
Rps21	0.39869	0.000181694	0.00720289	22180.7	22389.4	25243	18453.2	16909.2	17594.6
Glp1r	0.687157	0.00018613	0.00736075	540.834	528.198	472.792	271.433	329.871	355.98
A630023P12Rik	2.06397	0.000190439	0.00751282	122.034	62.141	258.139	57.0327	24.5106	24.4101
Cdca5	0.89664	0.000192017	0.00755672	2732.83	3843.42	1788.47	1611.7	1595.23	1285.6
Mex3a	0.761033	0.000199611	0.00783656	708.169	571.697	718.903	463.655	308.424	407.852
Alox8	-0.898091	0.00021056	0.00824643	108.167	97.3542	126.756	207.008	211.404	201.383
Lrrc75a	0.70653	0.000212487	0.00830183	475.194	466.057	523.679	354.87	266.552	276.647
Bend4	0.656628	0.000213483	0.0083207	4630.83	5706.61	6565.42	3103	3276.24	4342.96
Map1lc3b	-0.427305	0.000216326	0.00841129	8317.75	8998.01	8738.79	10402.1	12187.9	12445.1
Polh	0.611947	0.000218958	0.00849328	6184.92	7872.22	5184.98	4171.84	4539.56	3878.15
B3gnt7	2.48936	0.00022118	0.00854183	48.9986	66.2837	94.3733	21.1232	2.04255	14.2392
Spin2c	1.11857	0.000221264	0.00854183	251.465	277.563	412.652	103.504	140.936	189.178
Kif18a	0.783368	0.000222152	0.00855577	2645.93	3473.68	2017	1657.12	1804.59	1265.26
Src	-1.10295	0.000230794	0.00886753	96.1483	72.4978	60.1399	153.143	181.787	156.631
Tprgl	-0.437676	0.000231532	0.00887485	9131.31	9748.88	9775.04	11442.4	13224.5	14143.6
H2bc7	1.01193	0.000236257	0.00902251	4178.75	5870.25	2378.76	2486.2	2098.72	1577.5
H2bc6	0.869458	0.000236497	0.00902251	26824.4	36028.3	16106.4	14914	15730.7	12573.2
AW011738	0.595771	0.000239309	0.00910051	2209.56	1811.41	2172.44	1481.79	1497.19	1119.81
H2bc4	0.901307	0.000239664	0.00910051	21597.3	25787.5	11978.9	11266.1	12240	8277.05
Art4	1.90506	0.00024132	0.00914198	139.6	122.211	190.597	79.2121	21.4467	20.3417
Lin9	0.54355	0.000248538	0.00933859	1908.17	2261.93	1826.4	1351.89	1530.89	1230.67
B630019K06Rik	2.32536	0.00024939	0.00933859	40.6781	43.4987	50.8876	14.7863	8.17018	4.06834
Trav6-1	-0.895487	0.000249091	0.00933859	202.466	207.137	216.504	321.073	327.829	515.663
Tmie	1.48202	0.000248869	0.00933859	372.574	318.99	700.398	271.433	86.8082	140.358
Necap2	-0.346372	0.000251273	0.00936585	6442.86	6261.74	6040.82	8037.39	7803.55	7991.25
Tspan9	2.59643	0.000250969	0.00936585	564.871	357.311	965.939	189.053	42.8935	80.3498
Rps15a	0.409361	0.00025414	0.00944718	56354.9	49583.3	58522.6	43105.1	38871.7	41856.1
Tbc1d31	0.742397	0.000254621	0.00944718	1151.93	1268.71	864.164	759.38	677.104	526.851
H4c4	0.929275	0.000255457	0.00945656	47574	65032.6	26910.3	25855.9	27202.6	20204.4
Tacc2	0.590417	0.000258248	0.00953152	1696.46	2290.93	1740.36	1173.39	1387.91	1241.86
Slc25a10	0.791735	0.000258657	0.00953152	1492.15	1545.24	982.593	935.759	752.678	633.645
Cd40lg	-1.52306	0.000260525	0.00953533	29.5841	26.9278	43.4858	69.7066	93.9571	124.085
Cyp3a13	3.01758	0.000259502	0.00953533	39.7536	33.1418	69.3922	8.44929	0	9.15378
Cry1	-0.464444	0.000260053	0.00953533	3677.67	4409.94	3762.91	4982.97	5822.28	5544.14
Rps7-ps3	0.641508	0.00026257	0.00958854	924.502	995.291	1325.85	722.414	664.849	693.653
Dennd2d	0.75732	0.0002636	0.00960451	5828.06	6113.64	10196	4098.96	4144.33	4853.53
Efnb1	1.27053	0.000265589	0.00965528	99.8463	95.2828	112.878	35.9095	51.0637	40.6834
Luzp1	0.511317	0.000267276	0.00969489	1527.28	1795.87	1966.11	1281.12	1214.29	1215.42
Ccdc91	0.695851	0.000274381	0.00988449	495.533	477.45	656.912	336.915	340.084	329.536
2410002F23Rik	0.998643	0.000273201	0.00988449	1856.4	1443.74	2913.55	1425.82	796.593	887.916
Trib1	-0.708658	0.00027408	0.00988449	781.205	768.477	532.007	1068.83	1313.36	1019.12
Lbhd1	-0.532244	0.000274942	0.00988449	758.092	655.587	716.127	920.972	1081.53	1078.11
Aldh6a1	0.970286	0.000276798	0.0099292	319.878	305.526	497.773	229.187	159.319	185.11
Rcsd1	0.45533	0.000281406	0.0100084	14619.2	15255.6	18494.4	11283	12131.7	11863.3
Sigmar1	0.454499	0.000279937	0.0100084	1983.98	2088.97	1796.79	1431.1	1503.31	1348.66
Gm15511	-1.23943	0.000280377	0.0100084	63.7907	94.2471	45.3362	143.638	174.638	160.7
Tagap1	0.669314	0.000281474	0.0100084	464.1	450.522	567.165	336.915	303.318	291.904
Acoxl	0.592533	0.000285894	0.0100991	597.229	657.659	708.725	396.06	434.041	471.928
Slc25a15	0.511271	0.000285883	0.0100991	976.275	1062.61	1019.6	763.604	739.402	642.798
Mybbp1a	0.407168	0.000286848	0.0101108	17509.2	17194.4	18676.7	14811.6	12613.7	12829.5
Dlg4	0.685419	0.000294328	0.0103519	1879.51	1693.34	2708.14	1369.84	1192.85	1343.57
Trim72	-1.63191	0.000300471	0.0105451	25.8861	25.8921	15.7289	55.9765	75.5742	77.2985
Gm35019	2.39215	0.000304986	0.0106804	47.1496	28.9991	48.1119	7.39313	4.08509	12.205
Asap1	-0.408486	0.000317912	0.0111091	5674.6	5860.93	6183.3	7538.88	7362.36	8616.75
Rps9	0.344428	0.000318626	0.0111101	48855.3	47132.9	52178.3	39201.5	37980.1	39517.9
Reep1	1.32549	0.000322319	0.0111864	85.9787	105.64	116.579	50.6957	31.6595	40.6834
Xpc	0.58389	0.000322884	0.0111864	1875.82	1844.55	2452.78	1366.67	1229.61	1522.58
Pus7	0.57454	0.000326941	0.0112852	1798.16	1735.8	2009.6	1489.19	1097.87	1136.09
Rpgrip1	0.673331	0.000333554	0.0114825	832.052	764.334	1040.88	646.371	501.445	506.509
Sil1	0.520946	0.000335056	0.0115097	1038.22	1294.6	1098.25	767.829	821.104	801.464
Rccd1	0.854907	0.00033629	0.0115277	564.871	472.271	594.922	404.51	246.127	252.237
Samd3	0.802704	0.000338327	0.0115731	2252.09	2274.36	3807.32	1283.24	1662.63	1831.77
Prss57	2.12988	0.00033916	0.0115771	79.5072	117.032	48.1119	23.2355	26.5531	6.10252
2810408I11Rik	0.867781	0.00035575	0.0120672	208.013	224.743	201.7	116.178	131.744	99.6744
Cdh5	-1.72308	0.000354936	0.0120672	27.7351	44.5344	16.6541	116.178	114.383	62.0423
H2bc22	0.952753	0.000355525	0.0120672	2057.02	3078.05	1239.81	1038.21	1223.49	1031.33
Rnf166	-0.482909	0.000363192	0.0122939	9306.04	11501.3	10531	12712	15723.5	15360
Zbtb7b	-0.410836	0.000369794	0.0124913	5153.18	5251.95	4448.5	6323.24	6554.53	6868.38
Borcs7	-0.70373	0.000384404	0.0129579	879.202	1096.79	1119.53	1279.01	1675.91	2086.04
Zc3hav1l	0.488524	0.000386117	0.0129886	1318.34	1416.81	1599.72	981.174	1011.06	1097.44
Upf3a	-0.432574	0.000389847	0.0130599	1454.24	1352.6	1251.83	1883.14	1823.99	1770.75
Tarbp1	0.402855	0.000389582	0.0130599	2317.73	2155.26	2363.96	1784.91	1743.31	1643.61
Ttc27	0.550602	0.000393569	0.0131303	1789.84	1564.92	2013.3	1390.96	1145.87	1128.97
Mast4	0.456243	0.00039687	0.0131862	1772.27	1553.52	1834.73	1201.91	1244.93	1315.09
Nr4a2	0.789894	0.000404072	0.013398	2110.64	3495.43	2573.99	1153.33	1743.31	1833.81
Frmd4a	0.638872	0.000410817	0.0135662	2461.95	2309.57	2863.58	1938.06	1251.06	1714.81
As3mt	-0.617558	0.000410426	0.0135662	810.789	844.081	1033.48	1155.44	1364.42	1604.96
Pth1r	-1.77282	0.000412103	0.013581	14.792	23.8207	30.5325	51.7519	70.4678	113.914
Cited2	-0.439698	0.000420407	0.0138265	4617.89	5334.8	4581.73	5920.84	6982.44	6808.37
Ncaph	0.89433	0.000422361	0.0138627	5944.55	9494.1	4270.86	3694.45	4123.9	2784.78
Tmem106c	0.588985	0.000429377	0.0140645	637.907	797.476	690.221	431.97	514.722	465.825
Cacna1i	-0.797028	0.000430864	0.0140833	1536.52	1245.93	820.678	2282.36	2290.72	1687.35
B3gnt5	-0.51855	0.000431688	0.0140833	3725.74	4431.69	4487.36	5054.79	6647.47	6410.69
Rap1gap2	-0.51359	0.000440363	0.0143087	14792	17884.2	13605.5	19097.5	23105.3	23866.9
Prmt3	0.519483	0.000442551	0.0143511	3153.48	2782.88	3831.37	2409.1	2212.08	2193.85
Ifngas1	1.05858	0.000445372	0.014385	886.598	922.793	1893.02	409.79	695.487	672.294
Rrp12	0.392793	0.00044526	0.014385	4543.93	4372.65	4803.79	3762.05	3347.73	3341.13
Sqstm1	-0.414012	0.000449321	0.0144837	14034.9	14281	15058.1	17027.4	19704.4	21058.8
Mospd3	-0.440713	0.000466682	0.0150135	2847.47	2421.43	2351.01	3404.01	3296.67	3642.19
Rps18	0.32704	0.00046878	0.0150511	57867.4	58281	62824.9	47206.2	48513.5	46952.8
Myo6	0.762685	0.000480063	0.0153525	477.968	443.272	512.577	340.084	212.425	292.921
Slc6a19	1.67122	0.000479653	0.0153525	364.254	225.779	619.903	235.524	57.1913	87.4694
Vipr1	1.75248	0.000484716	0.0154405	2272.43	1806.23	4740.87	882.951	626.04	1108.62
Gpr55	-0.618429	0.000489593	0.0155652	3032.37	3497.5	3576.93	4227.81	4696.83	6590.72
Ypel2	0.690536	0.000491415	0.0155926	356.858	345.918	388.596	254.535	225.701	196.298
Zfp28	0.914273	0.000492995	0.0156122	197.844	177.102	247.961	100.335	106.212	124.085
Ska2	0.635752	0.000494781	0.0156382	1496.77	1884.94	1229.63	1021.31	1060.08	885.882
Slc25a25	0.403361	0.000496442	0.0156601	1691.84	1674.7	1655.23	1290.63	1313.36	1193.04
H1f3	0.808371	0.000500682	0.0157632	67716.1	88181.1	41089.4	39388.5	41577	31518.5
Als2cl	0.845621	0.00050212	0.0157779	4973.82	3829.95	8410.33	3552.93	2866.71	3160.09
1700020L24Rik	-0.746957	0.000505064	0.0158397	239.446	177.102	180.42	340.084	313.531	348.861
H4c14	0.945705	0.000511109	0.0159983	41305.8	53713.6	20250.5	18718.3	23732.3	17394.2
Lat2	0.610004	0.000515406	0.0160399	729.432	879.295	640.258	467.879	525.956	479.048
Hipk2	0.448547	0.000513962	0.0160399	4713.11	5594.76	5431.09	3484.28	4217.86	3830.35
Traf4	0.384747	0.000514545	0.0160399	2622.81	2508.42	2483.31	2060.57	1862.8	1909.07
Spef1	-0.983867	0.000524944	0.0162743	93.3747	72.4978	112.878	162.649	205.276	184.093
Tspo	-0.461581	0.000524871	0.0162743	9464.13	10846.7	8501.93	11923	14037.4	13714.4
Urb2	0.348584	0.000526015	0.0162764	4649.32	4889.46	4482.73	3732.47	3632.67	3646.25
Hyls1	0.560344	0.000527088	0.0162785	1505.09	1781.37	1270.34	990.679	1107.06	991.659
Ticrr	0.745692	0.000532457	0.0164005	4252.71	5678.65	2979.24	2770.31	2728.84	2199.96
Il21r	0.429633	0.00053306	0.0164005	11073.7	11616.2	13674.9	8407.04	9118.95	9473.14
Dennd3	0.447529	0.000537028	0.0164912	1807.4	1882.87	2201.12	1460.67	1426.72	1433.07
Maff	1.00074	0.000539159	0.0165254	187.674	164.674	218.354	120.402	76.5955	88.4865
Eya2	0.640129	0.000542427	0.0165629	889.371	833.725	1143.58	710.796	559.658	569.568
Ncapd3	0.576361	0.000541511	0.0165629	8547.95	11146	7895.9	6345.42	6919.13	5237.99
Mob3b	1.07907	0.000545297	0.0166068	449.308	367.667	507.951	314.736	129.702	183.076
Atn1	0.952307	0.000545912	0.0166068	267.181	190.566	223.905	145.75	94.9784	111.879
Gm25788	1.98549	0.000549275	0.0166778	65.6397	37.2846	44.411	16.8986	12.2553	8.13669
Dus4l	0.725974	0.000561377	0.0170104	440.063	384.238	460.764	314.736	219.574	243.084
Zfas1	0.634119	0.000564752	0.0170519	2739.3	2497.03	4004.39	1978.19	1900.59	2075.87
Tbkbp1	-0.429928	0.000569276	0.0171566	2669.96	2796.34	2265.89	3358.59	3518.29	3538.44
Gm8942	1.39136	0.000580235	0.0174221	122.959	83.8903	123.981	57.0327	26.5531	42.7176
Pbk	0.975809	0.000579382	0.0174221	1333.13	1825.91	803.099	814.3	714.891	485.15
2610035D17Rik	0.788801	0.000590542	0.0176988	622.19	744.656	1102.87	464.711	430.977	533.97
Gprin3	-0.701458	0.000602912	0.018003	6393.86	9870.06	7648.87	9580.44	15443.7	13859.8
Jade1	0.504012	0.000606014	0.0180615	3735.91	4804.53	3702.77	2970.98	3059.73	2601.71
Gys1	0.527654	0.000607101	0.0180615	891.22	759.155	940.032	605.18	562.721	629.576
Tlr12	0.570283	0.000609648	0.0181034	1281.36	1076.07	1506.27	843.873	813.955	944.873
Gm9616	0.58049	0.000610742	0.0181034	696.15	697.015	597.698	434.082	499.403	397.681
Abca1	1.8979	0.000612454	0.018121	4142.7	2598.53	5090.61	1764.85	616.849	793.327
A730008H23Rik	0.570379	0.000614382	0.018145	13040.1	16575.1	11106.4	9698.73	9772.56	7951.58
2900005J15Rik	3.2202	0.000617364	0.0181999	81.3562	37.2846	96.2238	21.1232	0	2.03417
Zfp335os	-0.780101	0.000631417	0.0185804	174.731	184.352	199.849	251.366	345.19	363.1
Supt4a	-0.447072	0.00064681	0.0189989	5166.12	5895.11	5857.62	6705.57	7850.53	8507.93
Gm19589	2.12514	0.000653294	0.0191201	65.6397	28.9991	86.0463	22.1794	9.19146	10.1709
6330403K07Rik	-0.970777	0.00065313	0.0191201	205.24	412.202	282.195	425.633	635.232	700.772
Plk1	0.907609	0.000655573	0.0191308	8274.3	10897.5	4743.65	5042.11	4634.54	3071.6
H4c11	0.953949	0.000656224	0.0191308	10132.5	12434.4	4763.08	5247.01	5231.98	3628.96
Galc	0.589034	0.000657199	0.0191308	560.248	689.765	702.249	476.329	414.637	406.834
Gas5	0.678672	0.000664021	0.0192059	4299.86	3248.94	5039.72	3257.2	2179.4	2428.8
Kifc3	1.23594	0.000663894	0.0192059	195.995	147.067	248.887	114.065	50.0424	87.4694
Nhlrc1	2.38706	0.00066361	0.0192059	44.3761	39.3559	55.5137	2.11232	8.17018	16.2734
Cdk5rap2	0.456798	0.000678657	0.0195796	2548.85	3151.58	3271.61	2170.41	2217.18	2149.1
Zfp551	0.898859	0.000681163	0.019617	221.881	244.421	280.344	114.065	114.383	171.888
Aplp2	-0.44392	0.000686255	0.0197286	5895.55	5663.11	4551.2	7500.86	7100.91	7311.83
Mkrn1	-0.3821	0.000692859	0.0198832	6046.25	6542.41	6173.13	7369.89	8464.31	8615.74
Ptprs	0.482793	0.000696187	0.0199434	2307.56	3061.48	2639.68	1889.47	2023.14	1817.53
Dusp10	0.607498	0.000697709	0.0199517	2670.89	3211.65	4064.53	1856.73	2293.78	2377.95
Rundc3a	0.706128	0.000698936	0.0199517	374.423	417.38	501.474	261.928	229.786	301.057
Cpne7	-1.5152	0.000703932	0.020059	27.7351	19.678	20.355	66.5381	74.5529	52.8885
G2e3	0.459239	0.000709193	0.0201734	3832.99	4615	3712.94	2978.37	3171.05	2695.28
Abcc1	0.403925	0.000710716	0.0201814	3895.85	3922.13	4545.65	3009	3036.24	3299.43
Il6ra	2.05071	0.000721497	0.020345	5962.12	4001.88	10011.9	2636.18	922.21	1263.22
Cyth4	-0.406961	0.000720433	0.020345	20503.6	23552.5	22063.9	25939.3	30559.6	31167.6
Rmi2	0.702804	0.000719139	0.020345	1495.84	1252.14	1120.45	1024.48	718.976	633.645
Mindy1	-0.43585	0.000729529	0.0205305	2011.72	1691.27	1889.32	2305.6	2650.2	2609.84
Mxd4	-0.455299	0.000731366	0.0205305	6337.46	7115.14	7192.73	8399.65	9014.78	10891
Narf	-0.351821	0.000731877	0.0205305	3476.13	3459.18	3526.97	4219.36	4405.77	4726.4
Mtmr14	-0.361649	0.000737636	0.0206564	2626.51	2806.7	2536.05	3505.4	3296.67	3436.73
Dpm2	-0.358628	0.000738962	0.0206578	1900.78	1916.01	1861.56	2502.05	2334.63	2444.06
2610318N02Rik	-0.662486	0.000750553	0.0209457	1001.24	1138.22	693.922	1468.06	1657.53	1357.81
Ears2	0.770242	0.000756258	0.0210687	688.754	637.981	993.696	512.238	354.382	494.304
Rps24	0.394508	0.000757884	0.0210777	77458.5	75444.3	91732.7	59553.8	61742.1	64810.8
H2-Oa	0.730738	0.000763955	0.021174	445.61	387.345	569.016	304.174	241.02	300.04
Camk2a	1.80968	0.00076369	0.021174	110.94	91.1401	190.597	61.2573	12.2553	38.6493
Cox5b	-0.476413	0.000775697	0.0214627	8115.28	7388.56	5943.67	9643.81	10672.3	9522.98
Boll	1.26858	0.000790574	0.0218102	187.674	124.282	331.232	92.9422	74.5529	99.6744
Srsf12	0.567595	0.000793009	0.02183	415.102	418.416	426.53	299.95	279.829	270.545
Atp8a2	0.834278	0.000795276	0.0218553	222.805	265.135	334.933	174.267	142.978	144.426
Muc20	-1.57252	0.000801849	0.0219986	33.2821	64.2123	32.383	81.3244	203.233	100.692
Golm1	-0.439914	0.000807779	0.0221239	4783.38	5726.29	5687.38	6512.29	7848.48	7609.84
Cyp2s1	-0.668056	0.000813359	0.0222391	244.069	257.885	305.325	370.713	430.977	481.082
Lancl3	-0.583243	0.000815237	0.0222529	919.88	1245.93	946.509	1328.65	1615.65	1716.84
Nr4a3	0.563734	0.000817239	0.0222701	2026.51	2620.28	1993.87	1268.45	1529.87	1693.45
Tet1	0.721647	0.00082074	0.022328	503.854	469.164	679.118	365.432	277.786	359.031
Foxo4	-0.347562	0.000822844	0.0223477	2380.59	2366.54	2319.55	3131.52	2944.33	2915.99
Utp20	0.401812	0.000829897	0.0225016	6213.58	6554.84	7585.95	5383.25	5002.2	5021.35
Cdca4	0.48497	0.00083832	0.022692	6973.52	9220.68	6875.37	5158.29	5649.68	5674.32
Rpl23	0.403499	0.000840243	0.0227062	43475.7	40959.2	51586.1	34034.8	33494.7	35306.1
Scarna6	0.572172	0.000842338	0.0227249	470.572	519.913	587.52	364.376	340.084	356.997
Cenpi	0.855372	0.000848752	0.0228599	1289.68	1609.45	825.304	820.637	727.146	510.577
Gm15427	0.577037	0.000853009	0.0229365	1316.49	1071.93	960.387	680.168	840.508	724.165
Scart1	0.861226	0.000861744	0.0230947	1007.71	849.26	1805.12	625.247	653.615	737.387
Insl6	-0.556769	0.000861724	0.0230947	692.452	882.402	683.744	990.679	1227.57	1102.52
Grwd1	0.543146	0.000869103	0.023177	2073.66	1930.51	2232.58	1731.05	1218.38	1331.37
Aqp9	1.10035	0.00086834	0.023177	929.125	470.2	894.696	536.53	228.765	305.126
Anxa4	-0.553681	0.000902176	0.0239312	884.749	1082.29	855.837	1185.01	1573.78	1383.24
Zbtb4	0.547341	0.000903285	0.0239312	6268.13	7093.39	9023.76	4441.16	5174.79	5701.78
Klhl3	0.889249	0.000903261	0.0239312	531.589	601.732	1099.17	373.881	404.424	427.176
Wdr31	-0.706723	0.000912433	0.0240948	191.372	166.745	171.167	322.129	255.318	286.818
BC048403	0.465384	0.000912317	0.0240948	1333.13	1365.03	1647.83	1011.8	1054.98	1081.16
Ccdc14	0.661179	0.000914827	0.0241187	877.353	839.939	754.061	654.82	496.339	411.92
Rgs8	1.35934	0.000924062	0.0242832	200.617	486.771	237.784	68.6505	177.702	113.914
Nop10	0.344864	0.000922942	0.0242832	2630.21	2647.21	2710	2115.49	2147.74	2026.04
Rps27a	0.341465	0.000925799	0.0242895	31627.2	30643.8	34913.5	26509.6	24759.7	25433.3
Klra13-ps	2.51625	0.000937602	0.0245594	123.883	73.5335	251.662	62.3135	13.2765	3.05126
AI847159	-0.591489	0.000944576	0.0247022	310.633	345.918	408.951	504.845	558.636	542.107
Scpep1	-0.587763	0.000946566	0.0247144	2392.61	2681.38	1957.78	2998.44	4296.5	3271.97
Incenp	0.669137	0.000948175	0.0247166	8972.3	12401.3	6982.7	6181.71	6615.81	5034.58
Ccsap	0.478457	0.000950853	0.0247466	1109.4	1152.71	954.836	823.806	737.359	747.558
Itga7	-1.33192	0.000952504	0.0247498	77.6582	78.7119	161.915	175.323	214.467	411.92
Olfml3	1.29006	0.00095522	0.0247598	202.466	135.674	202.625	95.0545	36.7658	89.5036
B430306N03Rik	2.31531	0.000957468	0.0247598	818.185	417.38	1000.17	286.22	90.8933	72.2131
Sgo2a	0.808547	0.000965627	0.024931	1248.08	1791.73	904.874	845.985	800.678	605.166
Mgrn1	0.649847	0.00096883	0.0249739	1772.27	1409.56	1921.7	1377.23	933.444	942.839
Tmem140	-0.499249	0.000972527	0.0250295	600.927	498.163	538.483	815.356	759.827	740.439
Dennd5a	-0.490544	0.000997368	0.0256281	6976.3	8655.2	6682	8968.92	11190.1	11189
Farsb	0.321397	0.000999545	0.0256434	4993.24	5292.34	5283.98	4239.43	4106.54	4114.11
Rps5	0.339092	0.00100822	0.0258251	78475.5	80791.5	87438.7	61088.4	65970.2	67971.9
Filip1	1.06296	0.00102633	0.0262476	672.113	1262.5	584.745	326.354	580.083	299.023
Marchf2	-0.356937	0.00103386	0.0263984	5557.18	5761.5	5605.04	6865.05	6908.91	7899.71
St8sia1	2.01734	0.00103719	0.0264418	1081.67	842.01	1973.51	521.744	154.212	286.818
Lfng	-0.327457	0.00104173	0.026516	43462.7	40236.3	38915.1	49239.3	51473.2	53143.8
Gm7536	0.488147	0.00104519	0.0265621	698.924	676.301	643.034	454.149	514.722	469.894
Rplp2	0.344316	0.00104718	0.0265711	66294.2	66088	76236.1	55690.3	54093.8	54541.2
Zfp516	0.94703	0.00105107	0.0266282	929.125	644.195	993.696	668.55	337.02	326.485
Slc16a2	1.99337	0.00106553	0.0268782	90.6012	39.3559	176.719	19.0109	15.3191	42.7176
Amigo1	0.464877	0.00106757	0.0268782	1224.97	1437.53	1185.22	987.511	874.21	925.548
Plat	3.44484	0.00106719	0.0268782	27.7351	12.4282	138.784	4.22464	0	12.205
Kctd15	2.34766	0.00107069	0.026915	38.8291	35.2132	52.738	14.7863	8.17018	2.03417
Zfp827	0.544437	0.00107614	0.02701	1983.98	2277.47	2498.12	1270.56	1562.55	1801.26
Sirt7	-0.304732	0.00107939	0.0270499	6891.24	6760.94	7152.94	8612.99	8640.99	8444.87
Atp2a3	-0.458259	0.0010986	0.0273825	53379.8	61424.3	51658.3	63793.2	82554.6	82350.4
Gpr68	-0.611297	0.00109812	0.0273825	8180	11676.3	8926.61	11201.6	16069.7	16696.5
Tnfaip8l1	0.408425	0.00109942	0.0273825	1961.79	2347.89	2033.65	1559.95	1600.33	1618.18
Tcn2	0.607974	0.00111321	0.0276411	630.511	713.585	713.351	489.003	357.446	503.458
Anln	0.823066	0.00111807	0.0277192	3318.96	4231.8	2092.87	2347.85	1686.12	1416.8
B4galnt4	-0.887023	0.00112413	0.027794	193.221	214.386	127.682	329.522	397.275	262.408
Fkbp10	-0.852222	0.00112734	0.027794	109.091	109.782	99.9247	160.536	186.893	227.827
Prr13	-0.447142	0.00112794	0.027794	11371.4	13345.8	11084.2	13992	17069.6	17746.1
Dip2c	0.607404	0.00113102	0.0278275	357.782	431.88	416.353	279.883	243.063	268.511
Fam120c	0.622885	0.00113777	0.0278667	654.548	859.617	958.537	559.765	575.998	469.894
Slco3a1	-0.476255	0.00113633	0.0278667	9465.98	10692.4	10966.7	11776.2	16006.4	15515.6
Zfta	-0.497858	0.00113735	0.0278667	558.399	482.628	557.913	770.998	693.444	794.344
Gzmk	-0.668031	0.00114313	0.0279559	10846.3	16491.2	9445.66	16273.3	22040.1	20129.2
Gm32200	1.47188	0.00114493	0.0279576	99.8463	83.8903	206.326	63.3697	32.6807	44.7518
Tubb3	0.618333	0.00114878	0.0279674	3195.08	2618.21	2572.14	2248.57	1841.36	1373.07
E230016K23Rik	-1.49106	0.0011481	0.0279674	15.7165	36.2489	33.3082	79.2121	65.3615	94.589
Polr1b	0.553235	0.00115326	0.0280345	3779.37	3057.34	3783.26	2969.92	2151.82	2116.56
Cyp2d22	1.67461	0.00116101	0.0281805	65.6397	49.7128	109.177	33.7972	15.3191	21.3588
Timm9	0.480988	0.00116366	0.0282027	1051.16	959.042	1073.27	798.458	647.487	763.832
Rps27rt	0.892001	0.00117317	0.0283906	180.278	234.064	238.709	88.7175	130.723	132.221
4930579G24Rik	0.723513	0.00117834	0.0284733	1224.04	1910.83	1127.85	809.019	1022.29	749.592
Inpp5a	0.949733	0.00118962	0.028703	431.743	272.385	455.213	273.546	167.489	159.683
Cldn4	2.6644	0.00119199	0.0287087	57.3192	33.1418	53.6633	10.5616	0	12.205
Gm26448	0.554148	0.00119339	0.0287087	599.078	603.803	755.912	475.272	430.977	428.193
Disc1	0.785395	0.00119707	0.0287544	674.887	474.343	856.762	455.205	329.871	379.373
Polr1a	0.355056	0.00120879	0.0289612	7620.67	7266.35	8124.43	6449.98	5763.04	5779.08
Cish	-0.506845	0.00120925	0.0289612	1324.81	1311.17	990.92	1590.58	1811.74	1750.41
Ndc1	0.710065	0.00121314	0.0290116	2388.91	3004.52	1771.81	1733.16	1525.78	1120.83
Tlr2	0.886632	0.00121541	0.029023	235.748	198.851	209.102	142.582	85.7869	120.016
Ska3	0.710272	0.00122488	0.0292061	1567.96	2022.69	1296.25	1091.01	1163.23	732.302
Npm1	0.383168	0.0012323	0.0293399	32928.9	37091.9	41154.2	28978.9	27186.3	29078.5
Poc5	0.415084	0.00123738	0.0294176	1506.01	1708.88	1808.82	1273.73	1222.46	1271.36
Ncbp2	-0.39654	0.00124947	0.0296616	1579.05	1743.05	1452.61	2115.49	2092.59	2075.87
H4c3	0.7601	0.0012588	0.0298394	29486.1	37460.6	16803.1	17514.3	17415.8	14519.9
Kntc1	0.770362	0.00126493	0.0298653	4053.94	5623.76	2770.13	2596.04	2801.35	1899.92
Klrh1	2.08977	0.00126715	0.0298653	42.5271	89.0687	36.0839	17.9547	16.3404	5.08543
Tnip3	0.570833	0.0012629	0.0298653	477.043	527.163	492.222	296.781	330.892	379.373
Il7r	1.45015	0.00126726	0.0298653	21278.3	24462.8	50602.6	9205.5	12153.1	13901.5
Ube2cbp	0.768894	0.00127489	0.0300015	371.65	265.135	312.727	203.839	203.233	150.529
Smyd2	0.750075	0.00130824	0.0307416	577.814	567.554	592.146	467.879	262.467	303.092
H4c2	0.945941	0.00131048	0.0307498	2694.92	4115.8	1580.29	1663.45	1659.57	1032.34
Slc28a2b	1.9838	0.00132154	0.0309198	820.034	688.729	1791.24	408.734	130.723	294.955
Rasl11a	-0.954401	0.00132031	0.0309198	136.826	147.067	91.5976	184.828	238.978	303.092
Popdc2	-0.538491	0.00133035	0.0310811	1172.27	1370.21	977.042	1499.75	1732.08	1878.56
Pim3	0.451753	0.00133235	0.0310831	1599.39	1411.64	1434.1	1211.42	983.486	1055.74
Mmab	0.537414	0.00134176	0.0312418	646.227	641.088	820.678	476.329	494.296	482.099
Tcf7	0.80334	0.00134301	0.0312418	27009.3	24733.1	48124.8	15573.1	16727.4	24925.7
Ino80c	-0.433164	0.00135741	0.0314864	4551.33	5289.23	4291.21	5617.72	6702.62	6758.54
Slc15a3	-0.701862	0.00136165	0.0315397	580.588	777.798	444.11	843.873	1082.55	1003.86
2210416O15Rik	0.832032	0.00137019	0.0316923	495.533	382.167	681.894	354.87	233.872	287.835
Styk1	1.42013	0.00137489	0.0317556	79.5072	73.5335	56.439	21.1232	34.7233	22.3759
Ndc80	0.691576	0.00139174	0.032099	2672.74	3658.03	2131.73	1937	1945.53	1356.79
Plk4	0.643387	0.00141493	0.0325876	4391.39	6614.91	3885.04	3470.55	3344.67	2717.65
Mrps16	-0.316304	0.00142549	0.0327768	3366.11	3532.71	3404.84	4148.6	4301.6	4378.56
Bzw2	0.392021	0.00142719	0.0327768	4899.86	5251.95	6082.45	4259.5	3981.94	4130.39
Tspan4	0.613749	0.00144539	0.0331478	654.548	546.841	553.287	447.812	381.956	317.331
Mfsd2a	0.494624	0.00145388	0.0332485	591.682	577.911	535.707	388.667	426.892	394.629
Dis3	0.488616	0.00145227	0.0332485	2630.21	2771.49	2621.17	2273.91	1849.53	1594.79
Cdc20b	-1.23649	0.00146716	0.033505	54.5456	51.7841	26.8316	102.448	95.9997	114.931
Tgfbr1	0.368926	0.00147192	0.0335582	2657.02	2874.02	2877.46	2211.6	2292.76	2006.71
Ifng	0.482222	0.00147641	0.0335582	3085.99	3867.24	3468.68	2202.1	2364.25	2893.61
Sh3bp5	0.74719	0.00147777	0.0335582	1813.87	1241.78	2477.76	1267.39	939.571	1090.32
Amacr	1.14892	0.0014762	0.0335582	159.014	136.71	179.494	100.335	71.4891	42.7176
Akirin1	-0.314651	0.00149747	0.0339105	7256.42	7683.73	7944.01	9169.59	9495.8	9795.56
Man2a2	0.411645	0.00150931	0.034131	7081.69	7534.59	9167.17	5809.94	5987.72	6082.18
Smc2	0.685409	0.00151947	0.0342652	12907.9	20229	11034.3	9508.62	10401.7	7555.93
Zan	0.681774	0.00151768	0.0342652	314.331	327.276	306.251	159.48	221.616	209.52
Cbx7	0.468214	0.00152968	0.0344477	3996.62	3846.53	5183.13	3321.63	2939.22	3156.02
Gm16675	-0.502826	0.00154184	0.0346732	742.375	604.839	728.155	932.59	1096.85	912.326
E2f8	0.769904	0.0015458	0.0347141	4541.16	5594.76	2739.6	2909.72	2711.48	1929.41
Snap29	-0.42513	0.00156179	0.0350247	4353.48	5053.1	4252.35	5409.66	6784.32	6144.22
Insr	1.00854	0.00156445	0.0350358	1285.06	950.757	1822.7	1049.82	420.765	547.192
Lif	0.824767	0.00156803	0.0350515	296.765	196.78	243.335	161.593	132.765	122.05
Maf1	-0.367293	0.00156947	0.0350515	7788.93	7504.56	8357.59	9306.89	10059.5	11142.2
P2ry14	-0.679211	0.00157365	0.0350965	416.951	573.768	367.316	687.561	638.296	847.233
Cir1	-0.465725	0.00157956	0.0350973	730.357	820.261	886.369	1014.97	1172.42	1177.79
Cradd	-0.544245	0.00157927	0.0350973	506.627	577.911	558.838	664.325	828.252	903.172
Rpl36	0.385634	0.00158018	0.0350973	18846.9	16147.3	18988.5	15113.7	12868	13340.1
Rgs11	1.51476	0.00158336	0.0351197	113.714	78.7119	145.261	63.3697	19.4042	35.598
Riox2	-0.354447	0.00159163	0.0352551	3817.27	4288.76	3767.53	4784.41	5147.22	5247.15
Gstk1	0.966017	0.00159417	0.0352632	156.241	128.425	167.466	63.3697	71.4891	96.6232
Fgfr1	1.93405	0.00159993	0.0353422	60.0927	35.2132	86.9715	27.4602	9.19146	11.1879
Snhg8	0.5375	0.00160982	0.035453	940.219	864.795	1100.1	772.054	610.721	619.405
Spp1	1.76508	0.0016115	0.035453	51.7721	126.353	39.7848	23.2355	22.468	18.3076
Mfap3	-0.38196	0.00161119	0.035453	4615.12	5264.38	5009.19	5793.04	6890.53	6716.84
Trp73	0.600874	0.00164048	0.0359929	526.966	568.59	457.988	315.792	309.446	398.698
Crebl2	0.732773	0.00164301	0.0359997	1110.33	874.116	1722.78	768.885	714.891	747.558
Pts	-0.345741	0.00165567	0.036228	1836.06	1932.58	1801.42	2397.49	2425.52	2254.88
Klf3	-0.472063	0.00166495	0.0363821	19374.8	16759.4	22772.7	24253.7	26655.2	30801.4
5830432E09Rik	-0.396727	0.00167891	0.0366377	1032.67	1058.47	1017.75	1479.68	1323.57	1289.67
Cxcr6	-0.472117	0.00169617	0.0369647	17412.1	22908.3	20183.9	24001.3	28145.3	31779.9
Cnr2	1.98807	0.00170115	0.0369739	2280.75	1508.99	2951.48	1010.75	274.722	413.954
Cldn10	1.34411	0.00169971	0.0369739	78.5827	105.64	147.111	63.3697	36.7658	30.5126
Per3	0.796042	0.00172032	0.0373405	278.275	279.634	340.484	172.154	129.702	215.622
Cep250	-0.316826	0.00173746	0.0376621	4975.67	5571.97	5201.64	6511.23	6588.23	6516.47
Ulbp1	0.389013	0.00174578	0.0377918	1770.42	1685.06	1532.18	1277.95	1314.38	1216.44
Dnajc27	0.670034	0.00174872	0.037805	888.447	740.513	1263.86	657.988	547.402	613.303
Flt1	0.807348	0.00175538	0.0378676	205.24	209.208	178.569	133.076	93.9571	111.879
Lsp1	-0.503757	0.00175629	0.0378676	77428.9	102021	76586.7	100812	134718	127503
Tma16	0.584602	0.00176278	0.0379572	665.642	566.518	801.248	497.452	418.722	440.398
Slc25a23	0.475783	0.00178991	0.0384903	632.36	581.018	640.258	436.194	472.849	424.125
Chst15	1.96296	0.00180796	0.038796	1175.04	880.33	1639.51	586.169	156.255	205.451
Cwc15	-0.354946	0.00180892	0.038796	2858.56	3059.41	2609.15	3530.75	3662.29	3711.35
Gstp1	0.314406	0.00181351	0.0388432	5656.11	6242.06	6121.31	4788.63	4915.39	4786.41
Slc11a2	0.500562	0.00181724	0.0388717	3731.29	3273.79	4737.17	2968.87	2525.61	2806.14
Niban1	-0.576698	0.00182673	0.0390231	9176.61	12976.1	9417.9	12231.4	17263.6	17588.5
1700012D01Rik	0.495166	0.00183403	0.0391275	2682.91	3483	2441.68	2056.35	2143.65	1906.02
Zbtb18	1.0418	0.001847	0.0393526	881.051	598.625	942.808	643.202	233.872	300.04
Gm4366	0.595099	0.0018618	0.0395866	401.234	366.632	338.634	220.738	263.488	248.169
Mier2	0.425517	0.00186287	0.0395866	1514.34	1472.74	1818.07	1160.72	1207.14	1210.33
Ube2j2	-0.351645	0.00187635	0.0398209	4482.91	4843.89	4337.47	5393.81	5819.21	6221.52
Qtrt2	0.663353	0.00188075	0.0398621	836.675	712.55	1114.9	671.718	519.828	491.253
Btla	0.592445	0.00188491	0.0398982	3692.46	3948.02	5650.37	2430.23	3052.59	3331.97
Hic2	0.771834	0.00189727	0.0401074	351.311	276.527	321.98	239.749	157.276	159.683
Zfp512b	0.560379	0.00191393	0.0404068	2816.96	3013.84	4450.35	2391.15	2284.59	2296.58
Gabrr2	1.36965	0.00192074	0.0404944	198.768	119.104	323.83	85.549	43.9147	118.999
Unc13a	0.831755	0.00192307	0.0404944	354.084	288.955	400.624	251.366	197.106	138.324
Cenpf	0.723449	0.00193768	0.0407492	6943.01	10944.1	5403.34	5063.24	5219.73	3822.21
Notch2	-0.345038	0.00194218	0.0407908	16307.3	16091.4	15105.3	18458.5	19881.1	21998.6
Gm4956	1.06025	0.00194869	0.0408356	97.9973	142.924	108.252	63.3697	59.2338	44.7518
Hs1bp3	0.584561	0.00194935	0.0408356	458.553	512.663	631.931	352.758	338.041	378.356
Csf1	0.592723	0.00195714	0.0408932	1184.29	1588.74	1115.83	1016.03	744.508	817.737
Zrsr1	0.726559	0.00200175	0.0417713	758.092	545.805	867.865	540.754	343.148	429.21
Dctd	0.964166	0.00200706	0.0418284	485.364	440.165	465.39	375.993	156.255	181.041
Trmt61a	0.647123	0.00201327	0.0419039	1255.47	950.757	1522	953.713	677.104	750.61
Wdr75	0.361551	0.00201593	0.0419055	3519.58	3522.36	3829.52	2845.3	3030.12	2586.45
Itgb7	-0.405472	0.00202607	0.0420624	66711.2	74857.1	59079.6	79387.4	94881.4	91492
Ufc1	-0.353924	0.00203426	0.0421367	3719.27	4339.51	3799.91	4879.46	4991.98	5282.75
Mcph1	0.355445	0.0020372	0.0421367	2497.08	2604.74	2561.96	2065.85	1830.12	2094.18
Rapgef6	0.51899	0.00203946	0.0421367	28369.3	29637.1	41712.1	20852.8	22862.2	25874.7
Gtse1	0.7743	0.00204265	0.0421367	2803.09	3541	1708.9	1753.23	1773.95	1180.84
Pink1	-0.365249	0.00204683	0.0421626	7718.67	8392.14	7202.91	9095.66	10346.5	10586.8
Zfp365	0.841771	0.0020562	0.0421626	440.988	574.804	671.716	241.861	443.233	256.306
Rpl18a	0.373132	0.00205559	0.0421626	93416.4	94729.8	110368	69553.5	80140.3	80790.2
Iah1	-0.371492	0.00204937	0.0421626	1176.89	1252.14	1149.13	1459.61	1568.68	1599.88
Cbx5	0.542323	0.0020569	0.0421626	22470	29689.9	18755.3	17127.8	17408.6	14157.8
Rpl17	0.343636	0.00206341	0.0422427	68488.1	70103.3	81006.6	55186.5	57880.7	59987.7
Eml1	2.68919	0.0020793	0.0425142	37.9046	86.9974	33.3082	0	8.17018	16.2734
Pou2f1	0.364766	0.00209419	0.0427647	4034.53	4659.54	4625.22	3340.64	3695.99	3306.55
Ptpn5	0.808279	0.00209908	0.0428108	424.347	814.047	494.072	291.5	378.892	318.348
Nop2	0.411769	0.00212348	0.043254	4272.13	3605.21	4040.47	3372.32	2831.99	2755.29
Mtfr2	0.887833	0.00214025	0.0434863	1254.55	1823.84	799.398	761.492	847.657	486.167
Slc16a11	0.776293	0.00215119	0.0436539	306.935	244.421	391.372	189.053	155.234	206.468
Gas6	-1.13274	0.00215392	0.0436545	39.7536	33.1418	50.8876	79.2121	93.9571	98.6574
Ahnak	-0.539945	0.00216618	0.0438482	252077	346540	252968	328121	454242	455770
Snx10	-0.3831	0.00218031	0.0440171	6114.66	7241.49	5984.38	7734.27	8661.42	8825.26
Adgrg1	0.675185	0.00217863	0.0440171	2727.28	2376.89	2026.25	1991.92	1068.25	1405.61
Pcca	0.487066	0.00218267	0.0440171	1649.31	1511.06	1768.11	1396.24	1043.74	1077.09
Usp31	0.388373	0.00218749	0.0440596	3038.84	3475.75	3594.51	2682.65	2694.12	2346.42
Hectd2	0.974506	0.00219175	0.0440907	166.41	198.851	314.578	104.56	100.085	141.375
Eva1b	-0.405236	0.00219449	0.044091	2191.07	1937.76	1924.48	2496.76	2525.61	2994.3
Magi3	0.428417	0.00220247	0.0441419	1167.65	1418.89	1339.73	956.882	1037.61	922.497
Hspa9	0.355243	0.00219992	0.0441419	12408.7	12844.5	13799.8	11278.7	9573.41	9677.57
Ube2f	-0.305328	0.00221603	0.0443588	2786.45	2859.52	2892.27	3472.66	3465.18	3612.69
Bnip3l	-0.419016	0.00221962	0.044376	9515.9	11037.3	10909.4	11966.3	14385.7	15713
Kifc1	0.661035	0.00222498	0.0444283	4061.34	5347.23	2853.41	2732.29	2867.73	2154.19
Ftx	0.601931	0.00223729	0.0446193	824.656	587.232	838.257	565.046	457.53	460.74
Myl6	-0.348795	0.00224729	0.0447124	20333.5	21117.6	17458.1	24102.7	25156	25760.8
Rps7	0.369662	0.00224957	0.0447124	65626.7	67730.5	81503.4	53417.5	55076.2	57801
Prpf40b	1.57323	0.00225023	0.0447124	147.92	73.5335	180.42	79.2121	32.6807	23.393
Carmil2	0.306621	0.00228743	0.0453958	8819.75	8551.63	9108.88	7384.68	7305.17	6720.91
Klf2	-0.359624	0.00230569	0.0457023	38365.9	31670.1	34748.8	48279.2	43262.1	42908.8
Ncf1	0.37206	0.00231253	0.0457819	3173.82	2854.34	3097.67	2555.91	2148.76	2347.43
Cep295	0.360578	0.00235368	0.0465398	3595.39	4013.27	4150.58	3227.63	3091.39	2839.7
Whrn	0.963836	0.00238598	0.0469529	267.181	184.352	269.242	174.267	91.9146	103.743
Dpy19l3	-0.604876	0.00238616	0.0469529	2157.79	2885.41	2690.57	2894.94	3954.37	4911.51
Znrf3	0.582605	0.00238542	0.0469529	2583.98	2427.64	3870.23	2083.81	1746.38	2101.3
Zyx	-0.36374	0.00238995	0.0469681	36235.9	38489.1	32783.6	41849.3	46368.9	50117.9
Rpl23a	0.290859	0.00239272	0.0469681	6498.33	6529.98	6917.01	5507.88	5377	5419.03
Enpp5	0.671787	0.00239586	0.0469727	390.14	432.915	383.045	291.5	189.957	275.63
Eef1g	0.313036	0.00243192	0.0476221	41910.5	44883.4	48676.3	37036.4	35520.9	36489
Gm8517	2.72389	0.00244194	0.0477607	30.5086	27.9634	78.6444	12.6739	0	8.13669
Slc9a7	-0.455004	0.00245813	0.0480195	1677.97	1914.98	1870.81	2152.46	2413.27	2923.11
Bphl	0.713135	0.00247026	0.0481984	256.087	316.919	399.699	211.232	196.084	186.127
She	2.01695	0.00248162	0.0482459	85.0542	53.8555	214.653	54.9204	8.17018	24.4101
Twf2	-0.339599	0.00248092	0.0482459	10162.1	10933.7	10013.8	11886	13478.8	14000.2
Tubd1	0.477324	0.00247901	0.0482459	1059.48	1066.75	825.304	723.47	710.806	685.516
Erf	0.398209	0.00251087	0.0485261	3491.85	3546.18	3093.04	2729.12	2708.42	2249.79
Cep112	1.73306	0.00250122	0.0485261	39.7536	57.9982	43.4858	21.1232	8.17018	13.2221
Pctp	0.472382	0.00250926	0.0485261	483.515	517.841	496.848	361.207	352.339	366.151
Naa40	0.399243	0.00251101	0.0485261	5892.78	6779.58	5226.62	4688.3	4636.58	4246.33
Ctps	0.480726	0.00252004	0.0486427	2662.57	2528.1	2274.21	2077.47	1812.76	1459.52
Sgcb	-0.464172	0.00255174	0.0491961	843.146	922.793	723.529	1114.25	1253.1	1065.91
Hspa1b	1.51359	0.00255507	0.0492017	61.0172	126.353	66.6165	33.7972	38.8084	16.2734
Tnfaip8l2	-0.374333	0.00257602	0.0493708	4192.62	3939.74	4503.09	4878.41	5563.9	5936.73
Zfp2	2.23215	0.00257201	0.0493708	73.9602	46.6057	85.121	31.6848	2.04255	10.1709
Zfp81	0.411672	0.00257322	0.0493708	955.936	1037.75	1124.15	775.222	809.87	758.746
Ak3	-0.469338	0.00256873	0.0493708	8743.94	10964.8	8824.83	10814	14453.1	14235.1
Urm1	-0.332787	0.00258273	0.0494409	2246.54	2338.57	2242.75	2716.45	2823.82	3058.38
Mrm1	0.479945	0.00260244	0.0497594	1448.7	1209.68	1670.04	1049.82	961.018	1093.37
Tspan2	0.368532	0.00261924	0.0499972	2689.38	2858.48	2808.99	1987.7	2091.57	2393.2
Wfikkn2	-0.630195	0.00262104	0.0499972	2533.14	2609.92	3539.93	3537.08	3997.26	5905.2

## Sheet: Table_S2
Supplementary Table 2. Bulk RNA-seq of activated (CD11a+CD44+) CD8+ T cells isolated from spleen of Gfi1tdTomato reporter mice at D7 after LCMV Armstrong infection. DEGs (p<0.05) for GFI1high vs GFI1low with DESeq2 normalized gene expression. Significance was determined by Wald’s test followed by Benjamini–Hochberg FDR testing.
Gene	Log2 Fold Change	p value	FDR	Arm_GFI-high-1	Arm_GFI-high-2	Arm_GFI-high-3	Arm_GFI-low-1	Arm_GFI-low-2	Arm_GFI-low-3
Igfbp4	3.73411	1.22481e-24	2.15615e-20	828.864	318.601	353.534	28.6709	44.45	40.0271
2900026A02Rik	2.16332	3.66677e-23	3.22749e-19	2546.31	1812.31	1660.32	584.38	335.757	424.732
Serpine2	2.2801	7.19236e-21	4.22048e-17	824.021	964.436	568.246	185.517	185.738	113.41
Qser1	2.71759	4.08348e-20	1.79714e-16	744.121	394.581	368.342	87.6991	60.325	82.2779
Myb	1.18327	6.00084e-19	2.11278e-15	2835.25	2592.84	2272.99	1279.23	1065.21	1049.6
Igf1r	2.46183	2.20107e-18	5.55201e-15	534.282	279.747	351.683	57.3417	73.0251	82.2779
Hdac9	4.20555	2.20768e-18	5.55201e-15	297.81	110.517	125.866	9.27587	7.93751	12.2305
Slc16a5	3.12838	4.53208e-18	9.97284e-15	1179.13	387.674	470.145	91.0722	63.5001	78.9423
Prtn3	9.33462	1.90908e-17	3.73416e-14	158.186	495.601	503.462	1.68652	0	0
Gda	3.18412	2.16459e-17	3.81054e-14	170.292	194.269	125.866	15.1787	26.9875	11.1186
Rragd	3.15368	7.54317e-16	1.20718e-12	489.893	165.776	298.005	47.2226	34.925	24.461
Tubb3	1.04428	2.4708e-15	3.62466e-12	1920.03	1762.23	1551.11	897.229	887.413	754.956
Ttc28	1.93146	1.37969e-14	1.86831e-11	2146.81	973.07	1290.12	419.101	411.163	325.776
Tnfrsf25	-1.46437	1.48928e-14	1.87266e-11	416.45	424.801	416.467	843.261	1416.05	1211.93
Zbtb10	3.81752	2.20906e-14	2.59255e-11	354.305	98.4294	124.015	11.8056	15.875	13.3424
Rnf122	2.52872	2.47192e-14	2.71973e-11	1174.29	423.937	577.501	114.683	101.6	162.332
Nacc2	2.53485	4.15948e-14	4.30727e-11	1242.09	417.03	584.905	140.825	103.981	143.43
Mpo	8.93123	4.62498e-14	4.52323e-11	372.868	1987.58	2098.99	0	4.7625	4.44746
Slc6a19	2.8905	6.30354e-14	5.84039e-11	256.649	129.512	192.5	31.2006	14.2875	33.3559
Elane	11.1561	7.42629e-14	6.53662e-11	129.132	568.128	444.232	0	0	0
Kcna2	2.35405	1.1145e-13	9.34269e-11	803.845	328.962	375.746	89.3856	100.013	106.739
Kpna2	1.25262	1.19499e-13	9.56205e-11	12808.2	17985	14576.3	7866.78	5790.41	5382.53
Smc4	0.760607	1.71588e-13	1.31332e-10	25943.4	28048.9	27553.5	17520.4	16233.8	14373.1
Trio	1.95248	3.08509e-13	2.26291e-10	2209.77	880.684	1282.72	408.138	350.044	372.474
Mmp8	4.8624	3.97989e-13	2.80248e-10	80.7073	65.6196	66.6347	3.37304	0	4.44746
Nusap1	1.42613	5.81876e-13	3.93975e-10	7973.07	12504	9982.25	4830.2	3580.61	2921.98
Tspan9	3.18552	8.82889e-13	5.75644e-10	571.408	139.01	397.957	60.7148	31.75	28.9085
Fam83d	1.45901	1.16296e-12	7.28319e-10	995.121	1397.01	1382.67	593.656	397.669	379.146
Nos1	2.34658	1.1998e-12	7.28319e-10	108.955	116.561	112.909	26.1411	18.2563	22.2373
Slc16a10	1.21374	2.03813e-12	1.19598e-09	551.231	566.401	520.121	270.687	193.675	243.498
Afdn	1.19248	2.13411e-12	1.2119e-09	1021.75	785.709	853.295	349.953	457.994	355.796
Ms4a3	9.05983	2.65545e-12	1.46083e-09	37.1253	123.469	107.356	0	0	0
Rasal2	1.26465	4.45443e-12	2.37624e-09	384.974	421.347	401.659	193.107	142.081	167.891
Eng	2.13598	6.56964e-12	3.40153e-09	501.999	246.074	303.558	101.191	58.7375	80.0542
Zcwpw1	1.75844	1.02725e-11	5.15562e-09	347.041	202.903	272.092	83.4828	85.7251	73.383
Dpy19l3	-0.830023	1.05432e-11	5.15562e-09	1916.8	1975.5	2343.32	3377.26	3668.72	4020.5
Retnlg	8.63629	1.08408e-11	5.15787e-09	61.3375	88.0684	48.1251	0	0	0
Ptk2	3.5119	1.93726e-11	8.97461e-09	244.543	63.8928	124.015	16.8652	7.93751	13.3424
Prc1	1.27746	2.67505e-11	1.20748e-08	6475.95	9784.23	7527.87	4103.31	3185.32	2522.82
Aicda	-1.99216	3.36604e-11	1.44526e-08	35.5112	48.3513	31.4664	171.182	130.175	165.668
Cep57l1	0.910816	3.32734e-11	1.44526e-08	1252.58	1077.54	986.564	629.916	573.088	564.827
Ift80	1.04534	4.03772e-11	1.69238e-08	3753.7	2654.14	2554.33	1499.32	1489.87	1356.47
Srgap3	0.977887	4.53663e-11	1.85728e-08	4158.04	4893.84	4303.49	2747.34	2118.52	1913.52
Sorcs2	3.2297	7.63362e-11	3.05414e-08	421.292	108.79	142.524	33.7304	22.225	15.5661
Tuba1c	1.01758	8.0256e-11	3.13961e-08	10911.6	15257.4	12344.1	7549.71	5871.37	5601.57
Tubb5	0.714208	9.63257e-11	3.68634e-08	160670	196267	173380	116955	105505	100788
Art2a	-0.973462	1.22937e-10	4.60463e-08	412.414	439.479	534.929	996.734	836.613	871.701
Mical3	1.89739	1.41276e-10	5.18131e-08	538.318	235.713	379.448	119.743	92.0751	97.844
Gas2l3	1.12546	1.49519e-10	5.37168e-08	1376.87	1674.16	1327.14	775.8	718.344	511.457
Aurka	1.29961	1.79354e-10	6.31469e-08	3314.65	4944.78	3711.18	2139.35	1446.21	1276.42
H2-Ob	1.991	1.91625e-10	6.61443e-08	635.166	286.654	357.236	109.624	79.3751	134.536
Cdk1	1.22096	2.44499e-10	8.27724e-08	5461.46	9046.87	6880.04	3734.8	2926.56	2512.81
Zbtb18	1.60174	2.51909e-10	8.36718e-08	955.574	468.835	558.991	228.524	200.819	225.708
Lyst	0.545608	3.97529e-10	1.29595e-07	29948.1	29887.1	30041.2	21931.5	19193.7	20449.4
Galr3	-1.76262	4.36774e-10	1.39799e-07	40.3536	63.0294	57.3799	151.787	188.913	201.247
Cnksr3	2.91685	6.06642e-10	1.90702e-07	269.562	112.244	114.76	35.4169	12.7	17.7898
Vipr1	1.56294	7.66814e-10	2.32741e-07	3533.36	1416	2176.73	844.104	754.857	813.884
Myo18b	4.07673	8.27675e-10	2.466e-07	78.2861	37.1269	62.9328	1.68652	6.35001	2.22373
Top2a	1.18276	8.4049e-10	2.466e-07	46726.3	75776.9	60317.4	33724.5	25184.9	21622.4
Ramp1	2.53379	9.26697e-10	2.67436e-07	255.842	112.244	122.164	25.2978	20.6375	40.0271
Slc7a5	0.538127	9.55433e-10	2.71281e-07	6098.24	6295.17	5873.11	4372.31	4207.67	4001.6
Rgs16	1.01318	9.75198e-10	2.72498e-07	1845.78	1766.55	2195.24	1133.34	756.444	985.112
Ighg2c	1.31735	1.18653e-09	3.2637e-07	7317.73	4590.78	4375.68	2684.1	1635.13	2218.17
Prss12	2.01483	1.39402e-09	3.77543e-07	706.189	250.391	362.789	113.84	96.8376	116.746
Tmem108	2.72497	1.55553e-09	4.14902e-07	384.974	105.337	179.544	45.5361	23.8125	32.2441
Rgs8	1.54411	1.59577e-09	4.19283e-07	181.591	199.449	223.967	82.6395	53.1813	71.1593
Anln	1.1378	1.63041e-09	4.22085e-07	2974.06	4707.34	4275.73	2209.34	1693.86	1527.7
Gpr15	3.19919	1.68244e-09	4.26869e-07	365.604	112.244	103.654	27.8276	9.52501	26.6847
Plce1	2.46781	1.69739e-09	4.26869e-07	111.376	64.7562	83.2934	15.1787	14.2875	17.7898
As3mt	-1.01717	1.87511e-09	4.64922e-07	819.986	757.216	1025.43	1669.66	1481.14	2102.53
Serp2	-1.03468	1.95852e-09	4.78857e-07	271.176	332.415	403.51	658.587	658.813	728.271
Prrg4	1.75634	2.08138e-09	4.95144e-07	560.916	385.084	255.433	123.116	142.081	91.1729
Plk1	1.11707	2.05605e-09	4.95144e-07	7251.55	11006.8	8549.61	5073.9	4053.68	3229.97
Afp	2.0223	2.3044e-09	5.33773e-07	521.369	189.952	388.703	96.1317	70.6438	104.515
Gtse1	1.07015	2.29537e-09	5.33773e-07	2443.01	3596.13	2615.41	1635.08	1341.44	1145.22
Stc2	2.44517	2.39937e-09	5.41519e-07	572.215	145.917	298.005	59.8715	50.8	76.7186
Slc44a1	1.05872	2.45584e-09	5.47248e-07	1350.23	941.124	971.757	507.643	468.313	594.847
Klrb1c	-1.63586	2.55565e-09	5.60013e-07	205.804	340.186	385.001	605.461	1085.06	1189.69
Rttn	0.763723	2.60856e-09	5.60013e-07	3438.13	3166.15	2715.37	2003.59	1831.98	1657.79
Emilin1	1.1883	2.9927e-09	6.34742e-07	376.903	322.918	309.111	151.787	168.275	122.305
Mgam	8.09879	3.23417e-09	6.7779e-07	19.3697	80.2977	37.0193	0	0	0
Ankrd28	0.585767	3.83484e-09	7.94218e-07	3652.81	3844.79	3392.82	2559.3	2361.41	2340.47
Cdca2	1.08089	4.11054e-09	8.32378e-07	4522.84	6772.64	5571.4	3329.19	2456.66	2185.92
Neurl1b	1.23033	4.11366e-09	8.32378e-07	1397.85	2445.19	1887.98	977.339	803.276	660.447
Ctsg	8.29637	4.46763e-09	8.93729e-07	53.2668	210.674	292.452	1.68652	0	0
Aurkb	1.14702	4.86411e-09	9.6211e-07	4820.65	7610.15	5663.95	3435.44	2555.08	2179.25
Kcnq5	1.21164	5.03472e-09	9.84791e-07	589.163	663.104	673.751	366.818	219.869	243.498
Zbtb20	1.47599	5.15098e-09	9.9646e-07	3173.41	1476.44	1673.27	889.64	638.176	747.173
Mastl	0.987031	5.39217e-09	1.03178e-06	2123.41	2910.58	2289.64	1491.73	1056.48	1147.44
Itga7	-1.96967	5.52111e-09	1.04509e-06	41.9678	69.0733	72.1876	191.42	176.213	343.566
Mid1	2.8922	5.69764e-09	1.06703e-06	400.308	87.205	231.371	28.6709	19.05	50.0339
Dcun1d4	-0.874114	5.92174e-09	1.09733e-06	825.635	1068.91	1042.09	1587.02	2045.5	1741.18
Ccnb1	1.02392	6.48875e-09	1.18988e-06	6040.13	9477.72	6887.44	4287.98	3586.96	3143.24
Ccnf	1.13196	8.44758e-09	1.5331e-06	5509.08	9692.71	7279.85	4072.11	3321.85	2863.05
Afap1	1.64133	9.17072e-09	1.61615e-06	388.202	193.405	292.452	87.6991	83.3438	110.075
Casp4	-0.992008	9.18058e-09	1.61615e-06	393.852	505.098	447.934	1000.11	954.088	721.6
Kif11	1.08109	9.00841e-09	1.61615e-06	15264.2	23990.9	18809.5	11488.6	8435.98	7519.54
Sgms2	7.77862	1.04984e-08	1.82984e-06	17.7556	39.7171	53.678	0	0	0
Npnt	1.13805	1.1288e-08	1.94817e-06	623.06	1011.92	790.362	411.511	320.675	370.251
Nubpl	1.13259	1.20049e-08	2.05179e-06	297.81	265.069	318.366	119.743	152.4	127.864
Cenpf	0.928776	1.258e-08	2.12941e-06	6641.4	9641.77	8170.16	4962.59	4324.35	3555.74
Tuba4a	0.536143	1.37485e-08	2.30503e-06	8268.46	8347.51	7564.89	5909.57	5493.55	5276.91
Kif18a	0.946739	1.39766e-08	2.30995e-06	2488.21	3694.56	2952.29	1848.43	1454.94	1435.42
Car12	1.19574	1.40403e-08	2.30995e-06	388.202	368.679	262.837	135.765	157.163	155.661
Pou2f1	0.60187	1.52914e-08	2.49249e-06	4361.42	4358.52	3857.41	2980.08	2574.13	2739.63
Hyls1	0.668644	1.64921e-08	2.66356e-06	1555.23	1832.17	1554.81	1066.72	1061.24	982.888
Spc25	1.11998	1.69863e-08	2.71843e-06	1873.22	2998.64	2339.62	1390.54	985.838	940.637
Fndc3b	1.17042	1.739e-08	2.75795e-06	483.437	358.318	385.001	217.561	173.831	153.437
Syde1	2.43581	1.83857e-08	2.88984e-06	374.482	133.829	142.524	33.7304	30.1625	57.8169
Socs3	1.16306	1.85571e-08	2.89096e-06	7599.4	3780.9	5014.26	2546.65	2404.27	2371.61
Zscan12	1.85745	1.88273e-08	2.90733e-06	899.886	316.01	405.361	158.533	145.256	144.542
Ssbp2	1.52147	2.02994e-08	3.1074e-06	1546.35	654.469	808.872	317.909	370.682	361.356
Gm13293	-1.59019	2.28346e-08	3.42418e-06	59.7234	113.971	135.12	276.59	328.613	309.098
Tubb4b	0.739036	2.29524e-08	3.42418e-06	20457.7	26929.9	22542.9	15354.9	14194.6	12347.3
Cenpl	0.915857	2.34957e-08	3.44682e-06	1950.69	2817.33	2282.24	1427.64	1232.69	1075.17
Mis18bp1	1.21045	2.34513e-08	3.44682e-06	2424.45	4066.69	2926.38	1716.04	1343.82	1008.46
Rnf32	2.74057	2.5145e-08	3.65829e-06	364.797	84.6148	179.544	40.4765	17.4625	36.6915
Ndc1	0.888565	2.55727e-08	3.69001e-06	2028.17	2860.5	2446.98	1522.93	1289.84	1147.44
Tox	0.657377	2.62319e-08	3.75436e-06	8012.62	9322.3	8629.2	6213.99	5280.03	4965.58
Klrb1f	-1.05598	2.74468e-08	3.89656e-06	150.116	177.864	162.885	329.715	385.763	303.539
Zeb2	-1.29042	2.98072e-08	4.1978e-06	2443.82	5423.98	4845.83	8905.68	10824.4	11357.7
Nfix	1.78277	3.0696e-08	4.28867e-06	280.054	155.415	192.5	81.7963	54.7688	45.5864
Ddc	2.79451	3.20938e-08	4.44865e-06	90.3922	43.1708	59.2309	8.43261	9.52501	10.0068
Ckap4	1.55649	3.38338e-08	4.6532e-06	138.817	165.776	129.568	55.6552	39.6875	53.3695
Tuba1b	0.864597	3.79492e-08	5.13891e-06	16211.7	23999.5	18598.5	12384.1	10210.8	9703.24
Eno3	0.995479	3.9332e-08	5.2855e-06	598.848	460.201	449.785	275.746	227.013	256.841
Mthfd1	0.627212	4.2985e-08	5.73263e-06	4780.29	5329	4686.64	3539.17	3163.1	2877.5
Ksr2	2.42593	4.45712e-08	5.89948e-06	172.714	109.654	111.058	11.8056	20.6375	42.2508
Cdkn1a	0.872188	4.80506e-08	6.31256e-06	974.944	1171.66	936.588	640.035	573.088	471.43
Rnf130	1.04692	5.3197e-08	6.93689e-06	844.198	526.684	703.367	322.969	321.469	360.244
Kctd12	1.04909	5.54419e-08	7.12408e-06	2741.63	1590.41	1893.54	1106.36	893.763	1010.68
Trav13-1	-0.726226	5.51196e-08	7.12408e-06	564.951	658.787	579.352	1071.78	1008.86	903.945
Scmh1	1.63703	5.64288e-08	7.19835e-06	531.861	260.752	338.727	125.646	86.5188	153.437
Tbc1d16	1.53745	6.00142e-08	7.60064e-06	557.687	262.479	310.962	123.116	133.35	134.536
Nfam1	1.65597	6.3992e-08	8.04653e-06	254.228	154.551	170.289	79.2665	55.5625	48.922
Ngp	7.40673	6.99233e-08	8.73e-06	46.0031	1553.29	185.097	5.05956	3.175	2.22373
Rab6b	1.48646	7.16164e-08	8.87842e-06	1060.49	543.952	529.376	316.223	237.331	209.03
Gart	0.508725	7.37395e-08	9.0777e-06	6683.37	5981.75	5832.39	4292.2	4434.68	4279.56
Igkv17-121	8.09805	8.0908e-08	9.891e-06	53.2668	3.45366	81.4425	0	0	0
Il6st	1.13873	9.3676e-08	1.13729e-05	14611.2	7279.46	8786.53	5092.45	4223.55	4618.68
Socs5	0.876508	9.68417e-08	1.16767e-05	1255	852.192	1027.29	542.217	604.044	561.491
Rad18	0.571749	1.01065e-07	1.21031e-05	2689.97	3158.38	2880.1	2068.52	1874.05	1930.2
Pus7	0.71903	1.06447e-07	1.26614e-05	1588.32	1207.92	1325.29	832.298	822.326	851.688
Gsto1	0.706414	1.08702e-07	1.28429e-05	1455.15	1750.14	1482.62	958.787	1053.31	860.583
4921525O09Rik	2.67556	1.18223e-07	1.38746e-05	370.446	66.483	236.924	43.0063	39.6875	22.2373
Sgo2a	1.13879	1.28586e-07	1.4795e-05	1271.14	1977.22	1656.61	950.355	731.044	543.702
Csf2rb	1.6311	1.32727e-07	1.51723e-05	149.308	264.205	170.289	48.0659	72.2313	68.9356
Cdkn2c	0.913497	1.42916e-07	1.62316e-05	3145.16	5022.49	4309.05	2541.59	2025.65	2054.72
Tspo	-0.608511	1.43898e-07	1.62383e-05	6867.38	8784.4	7779.61	11173.2	12113.4	12439.5
Slc16a2	2.31714	1.47195e-07	1.65046e-05	97.6558	55.2586	127.717	14.3354	17.4625	24.461
Ampd3	2.0578	1.52905e-07	1.70363e-05	361.569	133.829	231.371	83.4828	38.8938	52.2576
Pitpnm2	0.489872	1.57709e-07	1.7461e-05	10345.9	10298	10944.8	8044.71	6986.59	7458.38
Serinc5	-0.603076	1.62111e-07	1.78363e-05	922.484	1094.81	999.521	1486.67	1504.95	1592.19
2900005J15Rik	3.17529	1.63828e-07	1.79132e-05	133.974	37.9903	51.827	11.8056	6.35001	6.67118
S100a9	8.27822	1.70872e-07	1.84542e-05	206.611	726.996	99.9521	0	3.175	0
Tnfaip8l1	0.509525	1.70721e-07	1.84542e-05	2079.02	2092.92	1963.87	1396.44	1415.26	1504.35
Ermn	0.965499	1.72392e-07	1.85049e-05	470.523	607.845	466.443	290.082	224.631	279.078
Fam72a	1.20882	1.79652e-07	1.91673e-05	409.993	619.933	503.462	274.903	222.25	164.556
Filip1	1.10471	1.81691e-07	1.9268e-05	577.864	867.733	581.203	380.311	284.163	279.078
Bend4	0.677492	1.88791e-07	1.99011e-05	6928.72	5569.03	6134.1	4316.65	3376.62	3958.24
Dyrk1b	-0.685101	2.03399e-07	2.13133e-05	1041.93	1031.78	1341.95	1788.56	1866.11	1814.56
Plxna1	0.940702	2.09885e-07	2.18628e-05	397.887	364.362	320.217	186.361	208.756	170.115
H2bc14	1.03226	2.11304e-07	2.18811e-05	17750	28068.8	22529.9	14513.4	10010.8	8892.69
Zfp516	1.83146	2.26096e-07	2.3276e-05	850.655	246.937	447.934	126.489	157.163	151.214
H4c6	1.0045	2.37125e-07	2.42695e-05	33844.6	52142.6	43647.6	27427.1	20766.9	16418.9
Chil1	7.28689	2.40492e-07	2.44718e-05	20.9839	41.444	14.8077	0	0	0
Rgmb	1.5832	2.48553e-07	2.51467e-05	1452.73	574.172	775.554	295.141	233.363	409.166
Uvssa	0.568077	2.50507e-07	2.51995e-05	1335.71	1213.1	1262.36	815.433	873.919	882.82
Lcn2	10.2059	2.63296e-07	2.63356e-05	38.7395	462.791	88.8463	0	0	0
A630023P12Rik	2.92393	2.68754e-07	2.66445e-05	154.151	35.4001	85.1444	16.022	11.1125	8.89491
Depdc1b	0.802419	2.69411e-07	2.66445e-05	3522.07	5309.15	4533.01	2793.72	2546.35	2320.46
Dnajb2	1.50228	2.72891e-07	2.67658e-05	778.018	332.415	410.914	188.047	192.881	156.773
Kif18b	1.03776	2.73679e-07	2.67658e-05	4542.21	6884.02	5184.55	3429.54	2666.21	1993.57
Fmnl3	0.746573	2.81902e-07	2.74177e-05	2137.13	1831.31	1812.09	1362.71	1057.28	1026.25
Art4	3.02992	2.98864e-07	2.8726e-05	274.405	53.5318	120.313	8.43261	15.0813	32.2441
Gpld1	1.37226	3.00249e-07	2.8726e-05	209.839	351.41	209.159	100.348	107.95	90.061
Notch3	-2.03334	2.9738e-07	2.8726e-05	36.3183	44.8976	44.4232	91.0722	157.956	264.624
Srgn	-0.430442	3.18169e-07	3.0276e-05	15189.9	15431.8	16864.1	21110.2	21347.9	21519
Cx3cr1	-1.16913	3.23214e-07	3.05906e-05	8216.81	15715.9	17541.6	26198.4	30707	36344.6
Kif20b	0.903826	3.25953e-07	3.06849e-05	3110.46	4886.07	3892.58	2437.87	2142.33	1772.31
Nhsl2	-1.26002	3.3401e-07	3.12762e-05	669.87	1517.89	1471.52	2754.93	2701.93	3295.57
Cphx1	-2.10765	3.40063e-07	3.16744e-05	29.0546	24.1757	33.3174	97.8182	189.706	80.0542
Prr11	0.838656	3.45003e-07	3.17981e-05	5187.06	7802.69	6239.6	4022.35	3702.85	3025.38
H2bc15	1.04106	3.77603e-07	3.46215e-05	27270.2	44230.2	34764.8	22586.7	15596.4	13456.9
Csf3r	2.9487	3.81536e-07	3.47773e-05	144.466	87.205	55.529	18.5517	15.875	2.22373
Borcs7	-0.887843	3.83254e-07	3.47773e-05	543.967	737.357	786.66	1068.41	1326.36	1420.96
Slc28a2b	2.73439	4.04704e-07	3.65355e-05	1514.88	573.308	914.377	163.593	82.5501	205.695
Cxxc5	1.46503	4.1349e-07	3.71382e-05	334.935	175.273	229.52	96.1317	99.2188	72.2712
Cxcr2	6.49172	4.26668e-07	3.81272e-05	95.2346	65.6196	7.40386	0	0	2.22373
Ptprs	0.523656	4.47282e-07	3.97674e-05	1885.32	1994.49	1850.97	1411.62	1322.39	1253.07
Abca1	2.66267	4.64763e-07	4.1114e-05	3781.14	1267.49	1776.93	459.577	284.956	333.559
Emp1	-0.61674	4.78069e-07	4.20796e-05	4841.63	6353.88	6152.61	9122.39	8536.79	8932.72
Ifrd2	0.88252	4.90924e-07	4.29594e-05	1051.62	777.075	886.612	587.753	444.5	440.298
Pygl	1.80849	4.92944e-07	4.29594e-05	75.8648	142.464	107.356	33.7304	30.1625	28.9085
Cd2ap	0.940675	5.00698e-07	4.34201e-05	4203.24	2429.65	2959.69	1646.04	1511.3	1843.47
H2bc22	1.00916	5.33035e-07	4.59978e-05	1693.24	2767.25	1974.98	1296.93	1032.67	867.254
Casp1	-0.962743	5.40939e-07	4.64522e-05	870.024	1577.46	1306.78	2502.8	2568.58	2240.41
Rgs12	1.03576	5.44373e-07	4.65201e-05	721.523	489.557	453.486	288.395	246.856	280.19
Tbc1d31	0.718201	5.4914e-07	4.67007e-05	1067.76	1383.19	1216.08	816.276	731.838	679.349
Lipg	3.62849	5.51798e-07	4.67012e-05	67.7941	58.7123	33.3174	6.74609	0	6.67118
Zfp3	-0.608038	5.62088e-07	4.73445e-05	720.716	866.87	827.381	1181.41	1247.78	1247.51
H2bc3	1.01057	5.804e-07	4.86541e-05	14215	21956.7	17321.3	11427.9	8578.06	6543.32
Acss2	-0.683373	6.39275e-07	5.33356e-05	3317.07	2877.77	3431.69	4849.59	4528.35	6077.45
Myc	1.12753	6.67146e-07	5.53983e-05	8497.67	4034.74	5010.56	3005.38	2345.53	2680.7
6330403K07Rik	-1.38143	6.80055e-07	5.62051e-05	139.624	250.391	325.77	555.709	523.875	769.41
Mob3b	1.51267	6.85683e-07	5.64054e-05	465.681	189.952	314.664	110.467	114.3	115.634
0610012G03Rik	-0.66364	7.191e-07	5.86067e-05	642.43	720.952	792.213	1054.92	1109.66	1239.73
Arrdc4	1.74307	7.5314e-07	6.1098e-05	319.601	165.776	133.269	74.2069	53.975	57.8169
Tfap4	0.98232	7.81478e-07	6.31061e-05	1150.08	797.796	862.55	557.395	497.682	366.915
Tgfbr3	0.987118	7.86644e-07	6.32333e-05	946.696	597.484	655.242	325.499	398.463	388.041
Sbf2	2.26119	8.07964e-07	6.46518e-05	182.398	53.5318	118.462	23.6113	23.8125	26.6847
Lypd6b	1.93449	8.15244e-07	6.47236e-05	414.028	126.059	244.327	75.8935	50.0063	80.0542
Hrob	0.982079	8.19891e-07	6.47236e-05	836.127	1310.67	1034.69	633.289	542.132	433.627
Mast4	0.557069	8.19049e-07	6.47236e-05	1436.59	1518.75	1454.86	939.392	1092.2	965.098
Ccdc15	0.609505	8.45423e-07	6.64412e-05	1015.3	1017.97	895.867	677.138	644.526	601.518
Ect2	0.871639	8.53184e-07	6.67531e-05	5265.34	8369.96	6224.8	4169.08	3626.65	3057.63
Nup160	0.523301	9.32698e-07	7.2338e-05	6641.4	7952.06	7052.18	5331.09	4981.58	4747.66
Tube1	0.87819	9.32784e-07	7.2338e-05	543.967	745.992	731.131	419.101	334.169	343.566
Cdr2l	2.11071	9.39118e-07	7.25098e-05	477.787	149.371	248.029	67.4609	36.5125	100.068
Impdh2	0.511999	9.50627e-07	7.27631e-05	9631.61	9362.02	8048	6372.52	6584.16	6014.07
Tpd52	0.914033	9.60533e-07	7.32001e-05	1344.58	815.065	981.011	545.59	542.925	580.393
Cd109	1.01247	9.65356e-07	7.32505e-05	383.36	562.947	536.78	285.022	209.55	239.051
Zdhhc14	2.40055	9.79194e-07	7.39817e-05	162.222	52.6684	114.76	18.5517	13.4938	31.1322
Spdl1	0.925619	9.84126e-07	7.40365e-05	917.642	1378.01	1049.5	694.004	573.882	492.556
Kifc5b	1.00173	1.00343e-06	7.51676e-05	875.674	1017.97	856.997	606.304	423.863	342.454
Fyco1	-0.40795	1.02444e-06	7.64163e-05	3752.89	3638.44	3718.59	5010.65	4740.28	4990.05
Epdr1	1.55815	1.0514e-06	7.80965e-05	174.328	269.386	136.971	82.6395	61.9125	53.3695
Cul9	1.51442	1.11584e-06	8.25346e-05	1190.43	420.484	596.011	260.568	227.806	285.749
Fcgr2b	-1.18828	1.13247e-06	8.3414e-05	211.453	249.527	390.554	506.8	640.557	774.969
Iqgap3	1.11392	1.15097e-06	8.40732e-05	1310.69	2231.93	1763.97	1059.14	796.926	593.735
Mettl1	0.888538	1.14699e-06	8.40732e-05	556.88	388.537	475.698	242.859	265.906	259.064
Gm8817	-0.865016	1.17117e-06	8.51954e-05	176.749	192.542	231.371	356.699	381.794	343.566
Gnl3	0.76565	1.19548e-06	8.64368e-05	2295.32	1553.29	1701.04	1109.73	1112.84	1044.04
Sgo1	1.01151	1.19806e-06	8.64368e-05	1870.79	3034.04	2397	1551.6	1108.08	960.651
Actn1	0.683899	1.20957e-06	8.69111e-05	19343.1	13332	14578.2	9950.48	9891.72	9575.37
H2bc9	1.04105	1.2194e-06	8.72614e-05	11511.3	20388.7	15872	9988.42	7227.1	5998.51
Plat	4.68013	1.30519e-06	9.26477e-05	133.974	13.8147	37.0193	5.05956	0	2.22373
Zfp395	0.952339	1.31182e-06	9.2744e-05	1751.35	1073.23	1242	824.709	662.782	614.861
Gm4951	2.42978	1.44248e-06	0.000101574	349.463	146.781	124.015	63.2446	38.1	13.3424
Arrb1	1.04945	1.45305e-06	0.000101911	2773.91	1421.18	2130.46	1146.83	849.313	1060.72
Pkd1l3	1.05515	1.51715e-06	0.000105984	499.578	353.137	316.515	209.972	169.863	185.681
C1qb	-1.97078	1.55364e-06	0.000107678	33.8971	53.5318	22.2116	145.041	204.788	88.9491
Tlr1	1.29608	1.55116e-06	0.000107678	2293.7	951.485	1116.13	622.326	558.8	597.071
Gbp11	2.93323	1.58498e-06	0.000109419	128.325	45.7611	40.7212	15.1787	6.35001	6.67118
Amacr	1.842	1.59181e-06	0.000109462	196.926	78.5709	129.568	37.1035	34.1313	42.2508
Ttc3	0.703223	1.62917e-06	0.000111595	5498.59	3760.18	4410.85	2798.78	2617	2983.13
A730008H23Rik	0.689864	1.65902e-06	0.000112329	11495.1	14961.3	12123.8	9360.19	7440.62	7115.93
Pilrb2	2.77223	1.65871e-06	0.000112329	71.8295	41.444	42.5722	12.6489	5.55625	4.44746
Lrg1	4.77645	1.65656e-06	0.000112329	29.0546	41.444	25.9135	3.37304	0	0
Hk3	1.45094	1.71351e-06	0.000115573	128.325	232.259	168.438	64.9311	74.6126	53.3695
Cdk5rap2	0.524243	1.74203e-06	0.000117048	3597.12	3113.48	3340.99	2525.57	2293.94	2168.13
Slc7a1	0.53777	1.80421e-06	0.000120766	9851.94	9716.02	9882.3	7765.59	6191.25	6327.62
Eef2k	1.31515	1.83712e-06	0.00012204	803.845	392.854	488.655	266.47	169.069	243.498
Lclat1	0.568124	1.83297e-06	0.00012204	2868.34	2945.11	2900.46	2226.21	1731.17	1920.19
St6gal1	1.77378	1.84509e-06	0.000122109	6823.8	2891.58	4531.16	1512.81	1126.33	1527.7
Cdc25c	0.855533	1.88327e-06	0.000124169	1072.6	1631.86	1260.51	796.038	777.082	617.085
Dgat1	-0.485627	1.92848e-06	0.000126675	1506.8	1627.54	1608.49	2296.2	2067.72	2274.87
B4galt6	4.11809	1.98774e-06	0.000129975	17.7556	94.9758	62.9328	1.68652	7.93751	0
Spry4	3.30348	2.29429e-06	0.000149036	41.9678	22.4488	40.7212	3.37304	4.7625	2.22373
Heatr9	-0.961684	2.3115e-06	0.000149602	741.7	1313.26	1179.06	1745.55	2328.07	2218.17
Arhgef11	0.686342	2.33555e-06	0.000150055	863.568	698.504	699.665	464.637	449.263	495.891
Slco3a1	-0.449928	2.32725e-06	0.000150055	10687.3	10110.6	11257.6	13649	14544.7	15585
Asap1	-0.383151	2.35316e-06	0.000150637	4927.99	4786.78	5042.03	6415.53	6279.36	6545.54
Hipk2	0.558237	2.42813e-06	0.000154872	4336.4	3437.26	3835.2	2788.66	2615.41	2479.46
S100a8	8.39592	2.51631e-06	0.000159342	150.923	1047.32	222.116	0	0	4.44746
Sipa1l2	1.22897	2.51445e-06	0.000159342	1543.93	659.65	1003.22	516.076	384.969	468.095
F13a1	3.58545	2.54525e-06	0.000160024	22.598	95.8392	27.7645	5.05956	4.7625	2.22373
Cdca5	0.941835	2.53945e-06	0.000160024	2121.79	3790.4	2920.82	1813.85	1442.24	1340.91
Mdn1	0.727001	2.70805e-06	0.000169653	8901.21	5971.39	6211.84	4179.2	4114.8	4449.68
Ccl5	-0.860982	2.72251e-06	0.000169954	49430.8	74692.4	83417.4	104779	132225	139931
Snx9	0.58121	2.77375e-06	0.000172541	2877.21	2932.16	2933.78	2239.7	1697.04	1906.85
Pimreg	0.833559	2.80911e-06	0.000174125	1065.34	1613.72	1127.24	732.794	765.969	638.21
H2bc12	1.00672	2.84375e-06	0.000175654	13902.6	25103	20484.6	12760.2	8897.94	7946.49
Cep295	0.503856	2.90769e-06	0.000178975	3200.04	3047	2841.23	2306.32	2139.95	1965.78
Rubcnl	-0.942311	3.04463e-06	0.000186752	171.099	264.205	233.222	406.452	406.4	469.207
Zfp296	1.43187	3.11812e-06	0.000189583	1403.5	540.498	583.054	301.044	306.388	331.335
Arhgap5	1.40568	3.11277e-06	0.000189583	1565.72	569.855	895.867	370.191	305.594	470.318
Selenoo	-0.475784	3.13387e-06	0.000189583	1312.3	1271.81	1401.18	1862.76	1761.33	1910.18
Zeb1	0.565553	3.12482e-06	0.000189583	4917.49	3814.57	4168.37	3068.63	2871	2778.55
Wipf3	-1.90671	3.1584e-06	0.000190412	25.8263	18.9952	14.8077	60.7148	76.2001	93.3966
Shmt1	0.676669	3.31901e-06	0.000199413	1395.43	1613.72	1269.76	1024.56	817.563	838.345
Kifc1	0.828833	3.37175e-06	0.000201892	3277.52	4737.56	3611.23	2647.84	2131.22	1765.64
Slc19a1	0.608915	3.41084e-06	0.000203541	1271.95	1062.87	1080.96	785.919	769.938	684.908
1700012D01Rik	0.581113	3.5493e-06	0.000211088	2235.59	2751.71	2709.81	1836.62	1738.31	1564.39
Sox4	1.41098	3.6222e-06	0.000213977	532.668	240.893	285.049	134.922	109.538	155.661
Dip2c	0.971836	3.6439e-06	0.000214539	317.987	250.391	248.029	123.116	138.906	156.773
Fcer1g	0.915306	3.69746e-06	0.000216967	872.446	1207.06	877.357	630.759	531.019	405.83
Myo10	0.694151	3.79533e-06	0.00022197	608.533	783.982	710.771	452.831	440.532	404.719
Map3k9	2.07402	3.83591e-06	0.000223601	263.106	88.9319	173.991	39.6333	23.0188	63.3763
Arl6ip1	0.464807	3.88114e-06	0.00022549	41837	50616	46705.4	34786.2	32331.1	33711.7
H4c4	0.844152	3.94602e-06	0.000228506	41397.2	62785.9	49398.6	35250	27719.4	22579.7
Dusp6	0.865588	4.00945e-06	0.000231305	2823.95	1725.11	2148.97	1292.72	1018.38	1367.59
Shmt2	0.393324	4.02412e-06	0.000231305	7258.81	7320.91	6741.21	5543.6	5413.38	5282.47
Maml3	1.93893	4.16891e-06	0.000238278	301.845	99.2929	162.885	67.4609	46.0375	33.3559
Itm2a	1.05561	4.26544e-06	0.000243006	3190.36	1486.8	2206.35	1239.59	969.963	1102.97
Gm10130	0.889247	4.31759e-06	0.000245183	1095.2	662.24	775.554	464.637	470.694	433.627
Srm	0.683584	4.35853e-06	0.000246713	1648.85	1201.88	1264.21	895.543	850.901	818.332
Mtss1	0.711013	4.54165e-06	0.000256254	729.594	594.03	557.14	372.721	384.969	395.824
Sapcd2	0.779052	4.56905e-06	0.000256976	939.433	1371.1	1188.32	717.615	732.632	585.952
Kif14	0.808898	4.60557e-06	0.000257386	4574.49	7215.57	5634.34	3698.54	3525.05	2720.73
Tacc2	0.610006	4.59286e-06	0.000257386	1338.13	1466.94	1427.09	1045.64	800.894	926.183
Jade1	0.508099	4.69936e-06	0.000261796	3718.18	4190.16	3844.45	2927.8	2873.38	2460.56
Dnm3	0.920227	5.01476e-06	0.000278485	326.057	341.913	246.178	148.414	171.45	166.78
Kcnh2	1.55305	5.1384e-06	0.000284454	147.694	90.6587	103.654	47.2226	38.1	31.1322
Pgap1	-0.459638	5.30761e-06	0.0002929	1034.67	1101.72	1051.35	1424.27	1477.17	1484.34
Esco2	1.00768	5.38966e-06	0.000296499	2049.96	3988.12	2985.61	1822.29	1431.13	1233.06
Mfsd4b4	0.64176	5.44084e-06	0.000298382	510.07	498.191	536.78	307.79	346.075	334.671
Ift140	0.43875	5.56331e-06	0.000304151	3206.5	2922.66	2830.13	2210.19	2233.61	2171.47
H2bc7	0.907651	5.58965e-06	0.000304644	3551.12	6374.6	4831.02	3066.1	2622.55	2175.92
H2bc6	0.84471	5.61971e-06	0.000305338	22413.2	36478.5	29534	19911.1	15902.8	13421.3
Isoc1	0.409326	5.64168e-06	0.000305588	4445.36	4504.44	4434.91	3488.57	3143.25	3449
Cnr2	2.65235	5.73458e-06	0.000307779	3359.84	1024.01	1558.51	425.003	213.519	306.874
Hid1	-0.550243	5.73189e-06	0.000307779	5132.18	5396.35	6058.21	7155.91	8038.31	9083.93
H4c12	0.868437	5.70869e-06	0.000307779	25101.6	39205.1	32564	22267.1	16983.1	13807.1
Ska3	0.866787	5.85328e-06	0.000313195	1455.96	2247.47	1521.49	1125.75	928.688	811.661
Ncaph	0.956596	5.91123e-06	0.000314991	5078.91	8532.28	6502.44	4414.47	3350.42	2597.31
Itgb4	1.35687	5.92262e-06	0.000314991	202.575	149.371	212.861	101.191	61.1188	56.7051
Stil	0.908687	6.07147e-06	0.000321517	2904.66	4926.65	4114.7	2617.48	2006.6	1736.73
Pacsin1	0.682144	6.08186e-06	0.000321517	2379.25	1658.62	1873.18	1319.7	1187.45	1178.58
Il6ra	2.6376	6.23547e-06	0.000328651	7781.8	2108.46	3496.47	838.201	529.432	783.864
Klk13	-3.61088	6.26791e-06	0.000329374	1.61415	4.31708	3.70193	16.8652	38.1	60.0407
Mis18a	0.548362	6.59438e-06	0.000344473	2157.31	2577.3	2100.85	1645.2	1576.39	1455.43
P2rx7	-0.811966	6.61765e-06	0.000344666	510.07	400.625	344.279	822.179	648.494	746.061
Rara	-0.473913	6.74308e-06	0.000350163	5814.15	5234.03	6137.8	7369.26	8012.12	8477.96
Pam	1.16122	6.84717e-06	0.000353483	540.739	282.337	325.77	175.398	157.956	182.346
Gm8369	-0.391696	6.96735e-06	0.000358635	7450.9	6927.19	7588.96	9292.73	9536.91	9983.43
Itgb1	-0.951268	7.05098e-06	0.000361882	20703	42215	33287.8	54437.5	71732	59847.2
Lmbr1	1.63033	7.34097e-06	0.00037567	251.807	98.4294	153.63	48.0659	56.3563	58.9288
Lap3	0.475246	7.78163e-06	0.000394948	1690.01	1791.59	1632.55	1225.26	1298.58	1156.34
Galk1	0.477051	7.78377e-06	0.000394948	1501.96	1547.24	1497.43	1153.58	1012.83	1101.86
Adcy6	1.46621	7.78499e-06	0.000394948	592.391	230.532	268.39	134.922	127	134.536
H4c18	0.876996	8.07517e-06	0.000408492	21234.9	36361	32116.1	19906	15513.1	13425.8
Arhgap35	0.691824	8.25451e-06	0.000416368	2303.39	1738.06	1636.25	1292.72	1078.71	1148.56
Tec	0.516846	8.34521e-06	0.00041974	1752.16	1485.08	1706.59	1212.61	1137.44	1101.86
BC106179	3.95772	8.3829e-06	0.000420434	97.6558	22.4488	27.7645	3.37304	0	6.67118
Gm1043	1.76345	8.7648e-06	0.00043834	569.793	145.917	272.092	86.8558	99.2188	105.627
H4c8	0.833262	8.92333e-06	0.000445004	41452.9	64888.3	52360.1	37246.8	27901.9	23921.8
Diaph2	0.569059	9.1857e-06	0.000453857	3197.62	2541.03	2459.93	1904.08	1774.03	1854.59
Tdrp	2.48846	9.20399e-06	0.000453857	3001.5	922.992	1336.4	379.467	227.013	331.335
5031439G07Rik	0.806227	9.16261e-06	0.000453857	1065.34	693.323	1012.48	541.373	481.807	560.379
Amz1	2.27266	9.23532e-06	0.00045413	98.4629	41.444	81.4425	10.1191	11.9063	24.461
Foxm1	0.824446	9.35786e-06	0.000458874	4943.32	7836.36	5958.26	4180.04	3584.58	2815.24
Pth1r	-1.98147	9.58534e-06	0.000467425	12.1061	18.9952	20.3606	64.0878	50.0063	85.6135
Zfp629	1.28529	9.71355e-06	0.000472369	267.141	179.591	177.693	97.8182	60.325	100.068
Zrsr1	0.80288	9.77059e-06	0.000473833	897.465	589.713	655.242	422.474	397.669	410.278
Adgrg1	0.827024	9.82453e-06	0.00047514	1455.96	1668.12	1710.29	1164.54	678.657	880.596
Shcbp1	0.831783	9.98879e-06	0.000481761	1780.4	2790.56	2398.85	1506.06	1369.22	1037.37
Enpp5	0.741599	1.03948e-05	0.000499971	397.887	335.005	383.15	207.442	222.25	237.939
2810001G20Rik	-0.763181	1.04827e-05	0.000502826	470.523	466.245	438.679	629.916	945.357	761.627
Tmie	1.53765	1.05359e-05	0.000503303	475.366	182.181	314.664	100.348	82.5501	153.437
Plxnb2	-0.905995	1.05498e-05	0.000503303	127.518	184.771	148.077	285.022	283.369	295.756
Amigo2	2.25797	1.06502e-05	0.00050672	279.247	67.3465	118.462	40.4765	17.4625	40.0271
Kctd2	-0.410068	1.1198e-05	0.000530107	1858.69	1946.14	1925	2491.84	2461.42	2660.69
Esm1	-1.04739	1.1202e-05	0.000530107	855.497	1839.94	1925	3110.79	3146.43	3278.89
Tfpi	0.873541	1.14685e-05	0.000541264	360.762	268.522	318.366	163.593	160.338	194.576
St8sia1	2.30893	1.15533e-05	0.000542358	1878.06	686.416	892.165	250.448	153.194	294.644
Ppp1r14b	0.501945	1.15314e-05	0.000542358	2309.04	1936.64	1963.87	1510.28	1404.94	1474.33
Ccl3	0.701289	1.17412e-05	0.000549714	2917.57	2852.73	3505.73	2171.4	1482.73	2048.05
Mmachc	0.69305	1.19067e-05	0.000555983	464.874	396.308	494.208	280.806	281.781	272.407
Fam124b	-0.862472	1.21804e-05	0.000567258	154.151	154.551	125.866	242.859	289.719	264.624
H2bc11	0.937819	1.22208e-05	0.000567637	12571	22724.2	18631.8	12030.8	8655.06	7462.83
Rab32	1.06244	1.23612e-05	0.000572649	369.639	233.122	251.731	131.549	122.238	157.885
Ska2	0.729467	1.2497e-05	0.000577422	1339.74	2031.62	1713.99	1099.61	1061.24	903.945
H1f5	0.934721	1.25741e-05	0.000579462	44126.7	80428.1	64113.7	42155.4	30355.4	26187.7
Evi5	1.05645	1.30362e-05	0.000599188	230.016	221.035	179.544	101.191	81.7563	123.417
Gm35315	1.06257	1.33075e-05	0.000610067	199.347	166.639	168.438	102.035	79.3751	74.4949
Lin54	0.443107	1.39422e-05	0.000637502	3142.74	3588.36	3450.2	2614.95	2513.81	2356.04
Poc5	0.480958	1.40551e-05	0.000641	1722.29	1630.99	1658.46	1275.01	1088.23	1229.72
Nr4a2	0.708206	1.43129e-05	0.000651072	2064.49	2228.48	2182.29	1584.49	1006.48	1373.15
Magi3	0.556207	1.44477e-05	0.000655509	1259.03	1471.26	1382.67	1037.21	902.494	855.023
Pcsk4	1.69048	1.45966e-05	0.000660563	189.662	132.966	70.3367	34.5737	48.4188	40.0271
Oip5	0.903033	1.51193e-05	0.000682461	568.179	937.67	721.876	465.48	385.763	339.119
Spsb3	-0.626111	1.52754e-05	0.000687747	526.211	651.016	705.218	920.841	962.026	1010.68
Dusp1	0.890057	1.53743e-05	0.000690434	1305.04	730.45	995.819	572.574	481.807	582.617
Cnn3	1.96807	1.58354e-05	0.00070933	226.787	82.8879	85.1444	45.5361	26.9875	28.9085
Sele	2.86982	1.61584e-05	0.000721963	263.913	73.3904	85.1444	42.163	5.55625	10.0068
Ttk	0.995968	1.65882e-05	0.000739287	1501.96	2711.99	1973.13	1361.02	926.307	813.884
Dab2ip	0.864787	1.69736e-05	0.000752655	844.198	1210.51	1019.88	696.533	560.388	429.18
Hspbp1	0.457388	1.6947e-05	0.000752655	3060.42	2630.83	2687.6	2020.45	1958.18	2129.22
Filip1l	0.620416	1.71131e-05	0.000755508	1568.14	1162.16	1465.96	977.339	885.826	863.918
Sh3pxd2a	2.32926	1.71238e-05	0.000755508	2654.46	830.606	1254.95	401.392	254	287.973
Auts2	3.95508	1.73325e-05	0.0007609	81.5144	10.361	40.7212	5.05956	3.175	0
Adgrg3	2.45078	1.7323e-05	0.0007609	59.7234	25.9025	74.0386	6.74609	11.1125	11.1186
Chst15	2.88647	1.74631e-05	0.000764726	1410.76	447.25	642.285	174.555	54.7688	108.963
Bora	0.775345	1.76635e-05	0.000771585	1508.42	1832.17	1458.56	1169.6	905.669	728.271
Bub3	0.494407	1.78113e-05	0.000776115	10512.1	13419.2	11872.1	9016.14	8202.62	8195.55
Ephx1	1.1089	1.787e-05	0.00077612	1246.12	604.391	673.751	363.445	347.663	462.535
Cenpe	0.807108	1.79192e-05	0.00077612	4746.4	7201.75	5660.25	3792.99	3754.44	2513.92
Plekha1	1.13733	1.79437e-05	0.00077612	1966.03	825.426	1114.28	598.715	503.238	676.013
Bcl9	1.12976	1.86859e-05	0.000806242	895.044	390.264	621.924	263.097	288.131	321.329
H2bc8	0.878352	1.88062e-05	0.000809449	30036.8	56116.9	45420.8	28960.1	22440.1	20172.5
Gnas	-0.944726	1.89197e-05	0.000812349	510.07	537.908	851.444	1301.15	927.894	1409.84
Dmbt1	3.14741	1.92722e-05	0.00082547	137.202	18.9952	88.8463	17.7085	3.175	6.67118
Gm15232	-0.742656	1.93566e-05	0.000827074	376.096	524.957	581.203	818.806	844.551	802.766
Mmab	0.676258	1.98777e-05	0.000845234	606.112	493.874	507.164	363.445	308.769	335.783
Treml2	2.52986	2.01732e-05	0.000855732	9180.45	2301.87	4570.03	1149.36	639.763	990.671
Olfr157	4.33487	2.027e-05	0.000857771	90.3922	15.5415	14.8077	4.2163	1.5875	0
D430041D05Rik	2.61228	2.07063e-05	0.000874135	47.6173	93.2489	40.7212	13.4922	13.4938	2.22373
Dusp10	0.534339	2.09653e-05	0.00088295	3337.25	2673.14	2759.79	2196.69	1895.48	1966.89
Qprt	-0.518922	2.10894e-05	0.000886057	596.427	553.45	586.756	823.022	876.301	786.088
Jade2	0.454924	2.13324e-05	0.000894133	13669.4	11129.4	11403.8	8882.06	8815.39	8719.24
Rev1	0.603251	2.15396e-05	0.000900671	706.996	583.669	612.669	435.123	411.163	408.054
Cyria	-0.423189	2.23168e-05	0.000930959	6910.96	7141.31	7896.22	9130.83	9916.33	10370.4
Slc25a15	0.569022	2.25103e-05	0.000934603	741.7	715.772	627.477	473.913	487.363	448.081
Ifngr2	1.68078	2.25032e-05	0.000934603	321.215	162.322	136.971	91.0722	38.1	65.6
Gm32200	1.8261	2.25948e-05	0.000935329	125.096	59.5757	81.4425	34.5737	21.4313	18.9017
4930417O13Rik	0.941869	2.26341e-05	0.000935329	786.089	486.967	549.737	377.781	257.175	315.769
Cdca4	0.463386	2.36478e-05	0.000970387	6292.75	7482.36	6261.81	5124.5	4597.4	4815.48
Ptprm	4.36963	2.36146e-05	0.000970387	60.5305	31.9464	14.8077	5.05956	0	0
Smad1	1.07183	2.39623e-05	0.000981004	1355.08	608.708	875.506	430.906	399.257	522.576
Nr2c1	0.721683	2.4057e-05	0.000982597	637.588	486.103	486.804	334.774	344.488	299.091
Nr1d1	2.33276	2.45747e-05	0.00100142	169.485	44.0342	74.0386	10.1191	23.0188	24.461
Pigp	0.719862	2.4632e-05	0.00100144	870.024	646.699	608.967	452.831	415.132	426.956
Gk	0.482157	2.53899e-05	0.00102339	1077.44	1207.92	1129.09	858.439	792.957	792.759
Plk4	0.693265	2.54046e-05	0.00102339	3970.8	6144.93	5093.86	3562.78	3021.01	2820.8
Mat2a	0.372804	2.53786e-05	0.00102339	9533.14	9582.19	8721.75	7138.2	7446.97	6919.13
Calcb	2.34077	2.53109e-05	0.00102339	45.1961	53.5318	37.0193	8.43261	4.7625	14.4542
Vars	0.362867	2.57438e-05	0.00103233	26883.6	26331.6	25213.8	20901.9	21030.4	19057.3
Rn7s2	-0.993415	2.58771e-05	0.00103532	163.029	126.059	151.779	370.191	238.125	267.959
Snhg12	1.09151	2.63016e-05	0.00104992	1047.58	491.284	586.756	317.909	376.238	304.651
Dapl1	2.55992	2.65876e-05	0.00105784	926.52	314.283	296.154	118.056	82.5501	60.0407
Mxd3	0.857267	2.66204e-05	0.00105784	1627.87	2705.95	2036.06	1425.95	1160.46	928.406
Taf4b	0.901279	2.69437e-05	0.00106828	2278.37	1187.2	1484.47	893.856	789.782	969.545
Acad12	1.54319	2.71197e-05	0.00107284	142.852	75.9806	96.2502	38.79	41.275	27.7966
Gpsm3	-0.414576	2.72901e-05	0.00107717	7220.88	8509.83	7948.04	10137.7	11006.1	10414.8
Mdc1	0.347035	2.74093e-05	0.00107945	6046.59	5643.29	5784.27	4650.58	4537.87	4550.86
Dph6	0.499449	2.75718e-05	0.00108342	1164.61	1223.46	1186.47	931.803	792.163	803.878
Tuba8	1.89363	2.79393e-05	0.00109303	149.308	60.4391	103.654	34.5737	15.875	34.4678
2410002F23Rik	0.870406	2.79404e-05	0.00109303	1464.03	836.65	895.867	590.282	601.663	559.268
Polr1b	0.618857	2.80877e-05	0.00109636	3007.15	2075.65	2326.66	1593.76	1666.88	1566.62
Ncapd3	0.52803	2.89595e-05	0.00112788	7606.66	9831.72	8259.01	6559.72	5642.77	5619.36
Arhgef39	1.11564	2.90615e-05	0.00112936	170.292	243.483	209.159	118.056	96.8376	71.1593
Atp1b1	1.90813	2.93466e-05	0.00113542	2013.65	709.728	1327.14	413.198	273.844	392.488
Dag1	0.475868	2.93272e-05	0.00113542	1918.41	1618.04	1839.86	1238.75	1274.76	1352.03
AA414768	-0.978775	2.95904e-05	0.00113985	74.2507	94.9758	98.1011	166.122	179.388	176.786
Rgs10	1.14734	2.95865e-05	0.00113985	2078.21	809.884	1117.98	628.229	534.194	648.217
Trbv29	-0.420418	2.96725e-05	0.00114051	2040.28	2199.12	2284.09	2737.22	3040.86	2943.1
Ret	-0.8161	3.02653e-05	0.00115808	302.652	499.918	473.847	785.919	729.457	723.823
5830432E09Rik	-0.477843	3.03928e-05	0.00115808	1196.89	1228.64	1169.81	1614	1548.61	1851.25
Tent4a	0.463526	3.02029e-05	0.00115808	2803.77	2973.61	2780.15	2181.52	1835.15	2193.71
Gemin6	0.887538	3.03726e-05	0.00115808	387.395	418.757	359.087	266.47	201.613	161.22
G2e3	0.590364	3.10049e-05	0.00117886	3647.97	5213.31	4577.44	3166.44	2975.77	2780.77
Usp2	1.39873	3.15731e-05	0.0011911	246.964	116.561	164.736	50.5956	76.9938	73.383
Rpp30	0.588379	3.15967e-05	0.0011911	761.877	931.626	812.574	609.677	527.05	530.359
Cdkn2d	0.396116	3.18389e-05	0.00119763	5015.15	5088.11	4707	3968.38	3505.2	3787.01
Nup85	0.500434	3.2021e-05	0.00120191	2949.85	3616.85	3189.21	2425.22	2389.19	2080.3
Hdhd5	-0.368293	3.21814e-05	0.00120397	3769.03	3743.77	3674.17	4546.02	4860.93	5038.97
Nek1	0.487298	3.22126e-05	0.00120397	1434.17	1252.82	1295.68	1003.48	951.707	886.156
Impg2	1.79382	3.23881e-05	0.00120541	173.521	56.122	118.462	34.5737	29.3688	36.6915
Ralgps1	0.795094	3.25806e-05	0.00120747	493.929	333.279	427.573	235.27	238.919	249.058
Atl2	0.490922	3.25165e-05	0.00120747	3748.85	4575.24	4075.83	3228.85	2838.45	2755.2
Top3a	0.386429	3.30959e-05	0.00122143	2231.56	2268.19	2104.55	1710.13	1677.2	1670.02
Ndc80	0.75789	3.35966e-05	0.00123731	2487.4	3733.41	2707.96	2150.31	1585.12	1545.49
Rtl5	-1.1189	3.38956e-05	0.00124572	51.6527	73.3904	77.7405	153.473	145.256	135.647
Kntc1	0.82568	3.4432e-05	0.00126279	3464.76	5543.13	4664.43	3269.32	2393.16	2049.17
Sil1	0.498846	3.46327e-05	0.00126751	1019.33	910.904	912.526	699.063	639.763	676.013
P2ry14	-0.767433	3.5516e-05	0.00129714	384.167	347.093	516.419	713.399	608.013	788.312
Cenpi	0.813673	3.56335e-05	0.00129874	1138.78	1702.66	1291.97	984.085	711.201	656
Gabarapl2	-0.483119	3.64511e-05	0.00132451	3534.98	4187.57	4290.54	5115.22	5641.19	6026.3
Kctd6	0.777618	3.6491e-05	0.00132451	324.443	262.479	268.39	173.712	168.275	157.885
Nuf2	0.837951	3.66285e-05	0.00132677	2822.33	4832.54	3559.41	2544.96	2054.23	1673.36
Lin9	0.535339	3.77433e-05	0.00136434	1761.84	2237.11	2032.36	1513.65	1355.73	1289.76
Hexa	0.806933	3.82121e-05	0.00137846	1660.15	972.207	1303.08	798.568	642.938	809.437
Cd177	9.17994	3.83878e-05	0.00138196	11.299	245.21	33.3174	0	0	0
Cpm	-0.494349	3.91291e-05	0.00140577	2009.61	1827.85	1974.98	3082.12	2447.13	2656.24
Ccna2	0.810775	3.94557e-05	0.00141462	12080.3	22018.8	16782.7	11215.4	9719.48	8069.91
Qsox2	0.628442	3.9687e-05	0.00142002	922.484	739.084	792.213	578.477	461.963	549.261
Gpatch3	-0.700779	4.03448e-05	0.00143771	364.797	350.547	283.198	586.909	577.85	466.983
Pfas	0.519589	4.0333e-05	0.00143771	5450.97	7284.64	5889.77	4519.03	4306.89	4168.38
Pik3cb	0.747113	4.0507e-05	0.00144058	1019.33	695.05	795.915	577.634	447.675	471.43
Depdc1a	0.797378	4.23424e-05	0.00149979	1650.46	2677.45	1917.6	1347.53	1285.88	959.539
Sema6c	-1.20456	4.26655e-05	0.0015082	54.881	59.5757	85.1444	156.846	118.269	176.786
Gpsm2	0.498315	4.286e-05	0.00151151	3723.83	4222.97	3574.21	2862.87	2911.48	2382.72
Gen1	0.733954	4.2931e-05	0.00151151	2070.95	3371.64	2463.63	1772.53	1577.98	1403.17
Dmrta1	3.18793	4.34508e-05	0.00152676	1309.07	238.303	653.391	108.781	37.3063	95.6203
Smc2	0.747698	4.36765e-05	0.00153164	12232	19945.8	15959	11464.1	9182.11	8019.88
Gm1070	-1.21674	4.41451e-05	0.00154499	90.3922	85.4782	68.4857	212.502	126.206	235.715
Zfp609	0.383587	4.48423e-05	0.00156628	2685.13	2842.37	2928.23	2093.82	2137.57	2247.08
Nup133	0.557764	4.49608e-05	0.00156731	2292.09	2937.34	2250.77	1775.06	1760.54	1548.83
Ltf	5.84029	4.57947e-05	0.00159322	17.7556	809.884	136.971	3.37304	11.1125	2.22373
Kif22	0.779533	4.58908e-05	0.00159342	6192.67	9793.73	7239.12	5509.87	4462.47	3556.85
Npm1	0.468793	4.61065e-05	0.00159775	37078.5	28862.3	31427.5	22319.4	24576.1	23462.6
Oas1a	-0.544277	4.62915e-05	0.00159787	4496.2	3597.85	4651.48	6633.93	5441.95	6502.18
Ifi27l2a	-0.84383	4.62469e-05	0.00159787	17239.9	10689.1	17512	31518.6	19890.6	30141.5
Irs2	2.51581	4.79392e-05	0.00164828	1832.86	625.113	873.655	273.216	92.8688	216.813
Gstcd	0.491897	4.81084e-05	0.00165088	2137.13	2639.46	2395.15	1819.76	1701.01	1576.62
H2bc13	0.912157	4.83542e-05	0.00165287	9646.94	19812.8	14176.5	9504.39	7285.84	6396.55
Acvrl1	2.19055	4.82824e-05	0.00165287	132.36	36.2635	70.3367	21.9248	19.05	11.1186
Scart2	2.24436	4.88153e-05	0.0016654	2997.47	756.353	1639.96	425.003	336.55	376.922
Gzmk	-0.722923	4.89432e-05	0.00166653	9876.15	16894.5	16436.6	23816.2	23725.2	23761.6
F830016B08Rik	2.42727	4.95707e-05	0.00168464	58.9163	36.2635	72.1876	6.74609	19.05	4.44746
Fam241a	0.958155	4.9754e-05	0.00168761	2612.49	1158.7	1882.43	1065.04	939.801	905.057
Ckap2l	0.791176	5.04582e-05	0.0017082	3438.13	5701.14	4477.48	3065.25	2754.31	2046.94
Btk	2.08353	5.11531e-05	0.00172841	53.2668	69.9367	35.1683	12.6489	7.93751	17.7898
Fam160a2	-0.544208	5.17197e-05	0.0017442	2250.93	2849.27	2935.63	3518.93	4248.15	3939.33
Snhg15	1.06535	5.21249e-05	0.00175451	748.964	350.547	449.785	269.843	223.044	249.058
Slpi	2.02472	5.40856e-05	0.00181703	250.193	63.0294	116.611	46.3793	19.8438	40.0271
AI847159	-0.596787	5.43921e-05	0.00182385	343.006	335.005	359.087	489.091	577.85	497.003
Ncald	-0.728756	5.46833e-05	0.00183012	4550.28	7838.95	7514.92	10790.4	10625.1	11560.1
Per2	1.59052	5.5111e-05	0.00184094	435.012	132.966	205.457	88.5424	65.0876	104.515
Mxd4	-0.628171	5.5866e-05	0.00186262	5126.53	7444.37	7657.44	9441.99	10902.2	10908.5
Ttc39c	-0.883819	5.62852e-05	0.00187305	1040.32	2172.35	1917.6	2942.14	3269.46	3247.75
Hook1	0.573184	5.742e-05	0.00190721	1447.89	1835.62	1649.21	1234.53	1115.22	962.874
Nod1	-0.417879	5.79768e-05	0.00191847	9701.82	9320.58	10737.4	12195.2	13296.1	14255.2
Tmem106c	0.54075	5.79449e-05	0.00191847	498.771	535.318	525.674	355.856	355.6	360.244
Inpp5a	1.18548	5.81785e-05	0.00192153	461.646	220.171	233.222	135.765	134.938	133.424
Hopx	-0.486348	5.83327e-05	0.00192301	5722.95	7083.47	6422.85	8204.93	9980.62	8750.37
Mtfr2	0.959946	5.86038e-05	0.00192834	1051.62	1591.28	1119.83	861.812	635.794	435.851
Aldh6a1	1.05406	5.88073e-05	0.00193143	375.289	220.171	222.116	118.056	132.556	145.654
Ccdc82	0.359813	5.93342e-05	0.0019451	4857.77	5072.57	5121.62	4136.19	3839.37	3749.21
Fggy	2.25823	5.98045e-05	0.00194984	72.6366	35.4001	38.8703	6.74609	15.0813	8.89491
Cib1	-0.447964	5.96428e-05	0.00194984	2405.08	2824.23	2819.02	3454.84	3585.37	3932.66
Rnf166	-0.606678	6.02731e-05	0.00196127	5321.03	7680.95	7463.09	9260.69	10791.8	11102
Fbxo5	0.84751	6.12442e-05	0.00198919	3042.66	5655.38	4470.08	2949.73	2380.46	1985.79
Notch2	-0.391609	6.35843e-05	0.0020614	14462.7	16720.9	16294	19690.1	20683.6	21905.9
Fkbp10	-0.986901	6.3948e-05	0.00206938	100.077	129.512	114.76	202.383	193.675	287.973
S100a13	-0.66307	6.43427e-05	0.00207722	1582.67	2050.61	2570.99	3146.21	3499.65	3157.69
Sigmar1	0.378392	6.44263e-05	0.00207722	1602.04	1640.49	1652.91	1253.93	1250.95	1259.74
Dtx1	-0.433161	6.47967e-05	0.00208534	11292.6	9480.31	11738.8	14709	14048.6	15128
Pea15a	-0.412135	6.49719e-05	0.00208716	4229.87	4681.44	4993.9	5800.79	6233.32	6456.59
Gimap5	-0.324435	6.52601e-05	0.0020926	6546.17	6884.02	6507.99	8140	8538.38	8292.28
Rpl12	0.562277	6.56701e-05	0.00210192	95529.2	66414	77783.1	49488.4	58520.1	54343.5
Pomt1	0.608578	6.68874e-05	0.002137	719.102	733.904	568.246	467.166	450.85	412.502
Klf2	-0.38057	6.76058e-05	0.00215604	27626.1	24895.7	27812.6	32382.1	35580.7	36615.9
Gmfg	-0.512258	6.80934e-05	0.00216766	7551.78	8764.54	9778.65	11351.1	13904.9	11945.9
Snap47	0.486664	6.83816e-05	0.0021729	1020.95	897.089	873.655	667.862	662.782	666.007
Gprin3	-0.672788	7.09347e-05	0.00224997	5763.31	9167.75	8619.94	11072.9	13688.2	12774.2
Nop58	0.447029	7.1939e-05	0.00227772	5191.9	4547.61	4220.2	3574.58	3472.66	3198.83
Tbc1d5	0.503889	7.2146e-05	0.00228018	4028.1	3129.02	3154.04	2518.82	2334.42	2423.86
Sap30l	-0.53685	7.31868e-05	0.00230893	773.176	932.489	990.266	1254.77	1238.25	1408.73
Ppp2r3a	0.503164	7.36232e-05	0.00231854	1259.84	1080.13	1134.64	817.963	750.094	887.268
Nup43	0.563948	7.41494e-05	0.00233094	963.645	1078.41	938.439	774.113	635.794	607.078
Dbf4	0.49321	7.47378e-05	0.00234525	4636.63	5755.53	4993.9	4045.96	3577.43	3306.68
Dpm2	-0.404651	7.50536e-05	0.00235069	1430.13	1541.2	1636.25	1975.76	2074.07	2038.05
Bub1	0.810311	7.53094e-05	0.00235069	3087.86	5398.94	3922.19	2850.22	2336.01	1889.06
Agap2	-0.380856	7.53118e-05	0.00235069	13912.3	15743.5	16479.1	19644.6	20445.4	19968
Ncapg	0.783108	7.6451e-05	0.00238202	4302.51	7383.93	5458.5	3943.93	3358.36	2659.58
Eri2	0.500943	7.71079e-05	0.00239825	1312.3	1598.18	1343.8	1053.23	1019.18	935.078
Trav7d-3	-0.80796	7.73903e-05	0.00240279	124.289	119.151	140.673	244.546	207.169	215.702
Hspa9	0.393959	7.76941e-05	0.00240797	9964.12	8637.61	9410.31	7138.2	7516.82	6660.07
Morf4l2	0.361564	7.90317e-05	0.00244235	3466.38	3486.47	3598.28	2740.6	2877.35	2588.42
Rcc2	0.322934	7.90808e-05	0.00244235	16778.2	17519.6	16107.1	13572.3	13676.3	13052.2
Slc12a9	-0.407106	7.9418e-05	0.00244419	1277.6	1233.82	1295.68	1577.74	1762.92	1704.49
Arhgap20	3.74659	7.93812e-05	0.00244419	14.5273	32.8098	29.6154	1.68652	0	4.44746
Enpp4	0.457696	8.27572e-05	0.00254251	3020.87	3362.14	2857.89	2416.79	2290.76	2023.59
Thrb	1.20335	8.31301e-05	0.00254952	175.942	143.327	94.3992	64.0878	55.5625	62.2644
Nrg2	2.67262	8.35665e-05	0.00255844	49.2314	19.8586	27.7645	4.2163	5.55625	5.55932
Fnip1	0.35431	8.65049e-05	0.00264381	2867.53	2802.65	2935.63	2318.12	2154.24	2257.08
Itgb1bp1	-0.390357	8.72111e-05	0.00266077	2474.49	2791.42	2785.7	3349.43	3612.36	3584.65
Vwa5a	0.78359	8.7769e-05	0.00267316	2617.34	1428.09	1726.95	1182.25	1071.56	1101.86
Ddx11	0.553549	8.79558e-05	0.00267422	1413.99	1932.33	1619.59	1195.74	1119.98	1067.39
Patj	2.10412	8.83848e-05	0.00267801	3260.57	1062	1495.58	557.395	343.694	452.529
Kif1b	0.754276	8.87689e-05	0.00268042	12096.4	6670.75	7848.09	5431.44	4750.6	5600.46
Ddias	0.682924	8.86169e-05	0.00268042	908.764	1286.49	1016.18	784.232	598.488	618.196
2510009E07Rik	2.23622	8.92641e-05	0.00269076	125.903	37.9903	70.3367	27.8276	12.7	8.89491
Ogfod3	0.818491	9.33173e-05	0.00280813	185.627	180.454	196.202	106.251	100.013	112.298
AW554918	0.427062	9.35457e-05	0.0028102	987.05	967.889	942.141	727.734	702.469	727.159
Ptch1	0.410852	9.68301e-05	0.00290391	7131.3	8730	7581.55	5993.05	5905.5	5736.11
Dusp16	0.739836	9.70118e-05	0.00290441	852.269	665.694	566.395	470.539	355.6	426.956
4930579G24Rik	0.705244	9.98239e-05	0.00296841	1074.21	1745.83	1304.93	926.743	788.988	814.996
2310001H17Rik	-0.412134	9.95037e-05	0.00296841	1397.04	1625.81	1582.58	2073.58	2041.53	2006.91
Prmt2	0.686183	9.95654e-05	0.00296841	335.742	374.723	323.919	240.329	192.881	211.254
Ccr2	-0.903763	9.9785e-05	0.00296841	11051.2	24372.5	23079.7	32305.3	40371.7	36769.3
Irak3	-0.723336	0.000100926	0.00299612	1073.41	1590.41	1821.35	2743.97	2164.56	2481.68
Ccr7	2.38288	0.000101588	0.00301071	13999.5	3938.04	6443.21	1993.47	933.451	1747.85
Rasa2	0.530438	0.00010193	0.00301575	6906.93	5000.91	5438.14	4291.35	3802.07	3919.32
Man2a2	0.343864	0.000102204	0.00301879	5425.95	5398.08	5099.41	3985.25	4356.1	4210.63
Tprgl	-0.383086	0.000102556	0.00302412	8545.29	9158.25	9391.8	10728	12191.2	12410.6
Dap	-0.549256	0.000105344	0.00310114	6766.5	9596.01	9382.54	12073.8	13352.5	12236.1
Bmx	-2.05003	0.000105965	0.00311421	6.45658	40.5806	37.0193	93.6019	104.775	143.43
Cyth3	0.849114	0.000106313	0.00311911	1335.71	746.855	818.127	518.605	487.363	608.19
Grap	-0.372327	0.000106486	0.00311911	8787.41	9176.39	9715.72	10990.2	12491.3	12338.4
Pik3r2	0.578926	0.000108536	0.00316359	793.353	644.972	681.155	521.135	466.725	431.403
Cep57	0.384857	0.000108544	0.00316359	3288.82	3758.45	3639	2852.75	2669.38	2658.47
Id2	-0.725457	0.00010823	0.00316359	16142.3	29926	25878.3	38121.3	41836.2	38994.2
Sord	-0.765466	0.00010936	0.00317665	399.501	591.44	614.52	737.01	981.87	1001.79
Inpp4b	0.481608	0.000109714	0.00317665	16512.7	12540.3	13243.7	10038.2	9567.08	10692.8
Acsbg1	-0.488103	0.000109694	0.00317665	3492.2	4643.45	4540.42	5836.21	5988.05	5945.14
Pard6g	1.76883	0.000110824	0.00320352	195.312	62.166	101.803	32.0439	47.625	25.5729
Farsb	0.34028	0.000111111	0.00320655	4537.36	4633.09	4323.85	3612.53	3647.28	3402.3
Ctse	-0.431905	0.000113475	0.00325248	1829.63	2060.11	2115.65	2481.72	2729.71	2883.06
Tbl1x	0.309479	0.000113626	0.00325248	10266.8	10309.2	10569	8608.01	8043.87	8477.96
Shank1	3.1187	0.00011358	0.00325248	66.987	14.6781	37.0193	0.843261	6.35001	6.67118
Plcd1	-0.958231	0.000113201	0.00325248	114.604	200.313	198.053	309.477	380.207	299.091
Rala	-0.432569	0.000113558	0.00325248	2140.36	2486.64	2459.93	2938.76	3409.16	3209.95
Erf	0.378462	0.000114997	0.00328637	2666.57	2484.05	2350.73	1886.37	1966.12	1924.64
Incenp	0.683231	0.000116714	0.00333005	6894.02	10710.7	8973.48	6419.74	5672.94	4456.35
Btla	0.71279	0.000117174	0.00333774	4238.75	2417.57	3337.29	2151.16	1819.28	2128.11
Mitf	2.03847	0.000119195	0.00338983	63.7588	30.2196	55.529	15.1787	7.93751	13.3424
Mapkapk3	-0.487868	0.000119777	0.00339542	4041.82	5272.88	5299.31	6739.34	6564.32	7180.42
Apobec2	-0.774555	0.000119601	0.00339542	1119.41	1694.89	2054.57	2555.92	2524.13	3234.41
Zfp2	2.92335	0.000120078	0.00339848	68.6012	36.2635	11.1058	5.90282	3.175	6.67118
Fam120c	0.535811	0.00012051	0.00340522	991.892	776.211	862.55	576.79	616.744	622.644
Spred1	0.505212	0.000120862	0.0034097	1547.16	1404.78	1240.15	1074.31	909.638	976.217
Trem3	3.52897	0.000121784	0.00343022	17.7556	56.9855	22.2116	1.68652	6.35001	0
Mturn	0.783131	0.000122013	0.00343118	1356.69	822.836	892.165	580.163	682.626	523.688
Slc29a1	0.446459	0.000123374	0.00346393	2619.76	3008.14	2928.23	2270.9	1879.6	2127
Pkp4	0.40372	0.00012457	0.00349193	4436.48	4044.24	3653.8	3082.96	2987.68	3112.11
Rasgrf2	1.09615	0.000126115	0.00352962	769.14	309.966	501.612	225.994	233.363	281.302
Net1	0.393588	0.000126848	0.00354449	3642.32	4040.79	3720.44	3094.77	2906.71	2678.48
Slc9a7	-0.576461	0.000127716	0.00355723	1568.95	1906.42	2291.49	2682.41	2748.76	3152.13
Zfp827	0.58821	0.00012791	0.00355723	2138.74	1480.76	1643.66	1172.13	1098.55	1234.17
Pou2af1	1.88312	0.000127701	0.00355723	1928.9	697.64	744.088	337.304	274.638	302.427
Zhx2	0.872054	0.000129657	0.00359445	5660	2520.31	3724.14	2161.28	2048.67	2296
Large1	2.15985	0.000130409	0.00360963	121.061	34.5366	48.1251	15.1787	11.1125	20.0136
Rap2a	-0.684205	0.000132969	0.00367472	2394.59	3551.23	3781.52	4341.11	5406.24	5871.75
Tdp2	0.432554	0.000133604	0.00368646	1634.32	1719.06	1651.06	1296.09	1304.13	1105.19
Adpgk	0.516428	0.000133962	0.00369057	2203.31	1686.25	1838.01	1243.81	1316.83	1447.65
Tcf12	0.45722	0.000134938	0.00371163	12667	9743.65	10404.3	7927.49	7639.85	8340.09
Zeb2os	-1.63625	0.000137916	0.00378763	15.3344	39.7171	22.2116	70.8339	79.3751	92.2847
Trim28	0.319294	0.000140916	0.003864	15675	16315.1	14722.6	12693.6	12239.6	12514
Ttyh2	-0.805454	0.000141903	0.003885	175.135	273.703	229.52	346.58	443.707	393.6
Troap	0.682415	0.000142279	0.00388926	953.96	1340.89	1008.78	800.254	685.801	572.61
Hdac4	0.571265	0.000143126	0.00390029	8845.52	5842.74	6794.89	5043.54	4595.82	4822.15
Insr	1.84383	0.000142975	0.00390029	1874.02	662.24	955.098	353.326	245.269	374.698
Ten1	-0.428929	0.000143982	0.00391756	1120.22	1301.17	1254.95	1560.88	1726.41	1657.79
Neil3	0.778771	0.000145934	0.00396455	881.324	1555.01	1323.44	823.022	739.776	625.979
Ccr6	-1.09596	0.000146764	0.00398095	114.604	139.01	122.164	193.107	223.838	389.152
Pitrm1	0.333869	0.000147638	0.00399849	2757.77	2818.19	2850.49	2221.15	2170.11	2293.78
Gm4956	1.60728	0.000149968	0.00404913	58.9163	56.9855	75.8896	27.8276	20.6375	13.3424
H4c3	0.637005	0.000150979	0.00406876	24173.4	36185.8	33913.4	23705.7	19796.1	17114.9
Rapgef3	2.26263	0.000151157	0.00406876	104.112	33.6732	33.3174	11.8056	15.0813	8.89491
Tma16	0.74829	0.000151687	0.0040768	535.089	347.093	434.977	269	243.681	272.407
Gpatch4	0.711864	0.000153293	0.00411367	521.369	358.318	407.212	263.941	271.463	251.281
Gm42372	-0.526781	0.000153851	0.00412236	409.993	493.874	470.145	636.662	692.151	647.105
Ccl9	-1.5769	0.000155277	0.00415424	32.2829	70.8001	77.7405	118.056	135.731	280.19
Cldn4	3.60324	0.00015593	0.0041654	75.8648	12.0878	37.0193	8.43261	1.5875	0
Arntl	-0.610193	0.000157642	0.00419838	1666.61	2527.22	2556.18	3460.74	3390.9	3440.11
Sike1	-0.456455	0.000160424	0.00425958	6772.95	8625.53	8070.21	9967.34	11673.7	10556
Pbk	0.931275	0.000160227	0.00425958	1057.27	2075.65	1547.41	1023.72	840.582	588.176
Pgm2l1	-0.588803	0.000161206	0.00426747	3411.5	4942.19	5271.55	6773.91	6631.79	7072.57
H1f0	-0.549508	0.000161185	0.00426747	875.674	1144.03	1167.96	1602.2	1405.73	1648.89
Ccl6	-0.820954	0.00016179	0.00427651	161.415	259.888	257.284	417.414	415.132	358.02
Smyd3	0.704917	0.000165565	0.00436973	1629.48	960.982	1238.3	731.107	783.432	836.122
Ubqln4	0.382693	0.000166324	0.0043832	4196.78	3793.85	3713.04	3186.68	2958.31	2835.25
Cks2	0.573307	0.000167228	0.00440041	2288.86	3081.53	2672.79	1920.1	1978.03	1504.35
Cblb	0.346042	0.00016813	0.00441756	34712.2	36384.4	36549.2	30407.1	26193	28086.8
Sell	2.16268	0.000171077	0.00447983	83003.4	23820.8	42190.9	14095.1	7099.31	12087.1
Zfp992	0.950659	0.000171518	0.00447983	347.041	212.4	255.433	160.22	112.713	150.102
Foxred2	0.664501	0.000170937	0.00447983	485.051	701.094	562.693	397.176	357.188	349.125
Sqstm1	-0.361093	0.000173991	0.00453768	12650.9	12155.2	14054.4	15850.8	16638.6	17408.5
Kifc3	1.40258	0.000176972	0.0046086	202.575	80.2977	129.568	47.2226	48.4188	61.1525
Rad51ap1	0.883474	0.000177531	0.00461633	899.079	1792.45	1340.1	887.11	706.438	590.4
Cd55	0.580534	0.000178783	0.00464204	1987.82	1329.66	1664.02	1134.19	1109.66	1087.4
Mrpl9	-0.48364	0.000179606	0.00465654	3134.67	3875.87	3753.76	4367.25	5377.66	5301.37
Cdin1	0.427591	0.000180499	0.00467279	1054.84	1140.57	1045.8	845.79	803.276	761.627
Tbkbp1	-0.654309	0.000182014	0.00470511	1803	3056.49	2744.98	4023.2	4049.72	3888.19
Qtrt2	0.728641	0.000182927	0.00472177	802.23	531.864	560.842	334.774	404.019	408.054
Tsen2	0.825443	0.000187344	0.00482871	393.044	314.283	268.39	219.248	178.594	154.549
a	-1.69446	0.000187975	0.00483789	16.9485	20.722	51.827	72.5204	89.6938	113.41
Utp14b	1.63086	0.000189007	0.00484733	164.643	64.7562	98.1011	48.9091	23.8125	33.3559
Gm2a	-0.461647	0.000189168	0.00484733	10093.3	13052.3	13010.4	15517.7	17313.3	16949.3
Espl1	0.74321	0.000191198	0.00489222	5241.13	9357.7	6800.45	4836.94	4506.92	3439
Dkc1	0.404843	0.000192277	0.0049127	4256.5	3545.19	3727.84	2918.53	3030.54	2760.76
Zfas1	0.701437	0.000193073	0.00492588	2794.89	1680.21	1971.28	1141.77	1468.44	1356.47
Kif2c	0.730408	0.000197295	0.00501904	3181.48	5577.67	4014.74	2805.53	2792.41	2100.31
Tspan3	-0.400528	0.00019703	0.00501904	1539.09	1809.72	1786.18	2227.05	2305.05	2238.18
2610318N02Rik	-0.609055	0.0001997	0.00507289	609.34	911.767	766.3	1157.8	1244.6	1084.07
Fv1	0.645939	0.000201583	0.00511335	532.668	446.386	420.169	317.909	320.675	256.841
Tpst1	0.578174	0.000202192	0.00511587	379.324	385.947	342.429	252.978	246.856	244.61
H2-Oa	0.84314	0.000202264	0.00511587	379.324	248.664	314.664	205.756	150.813	169.003
Fbxl2	-0.657761	0.000203031	0.00512791	344.62	451.567	410.914	524.508	673.101	706.034
Smad3	-0.351522	0.000203892	0.00514228	10858.4	9692.71	10408	12332.7	13264.4	13905
Nek2	0.657043	0.000206301	0.00519102	3755.31	5664.01	4381.23	3353.65	3063.08	2333.8
Oga	-0.315427	0.000206414	0.00519102	12935.8	13811.2	14298.7	17294.4	16451.3	17320.6
Ppm1h	0.418004	0.000207874	0.00522028	24624.6	19541.7	22705.8	16898.9	15632.1	17520.8
Frmd4a	0.747334	0.000209509	0.00524837	1734.4	1107.76	1341.95	942.765	632.619	919.512
Xist	0.336529	0.000209589	0.00524837	47093.5	42763.3	43072	36008.9	32888.3	36381.3
Gabbr1	-0.422687	0.000210732	0.0052695	1280.82	1469.53	1464.11	1789.4	1828.8	2026.93
Cd33	3.27449	0.00021158	0.00528321	38.7395	37.9903	14.8077	3.37304	0	6.67118
H2bc4	0.836929	0.000212598	0.00530111	14761.4	30676.3	24671.5	15958.7	12566.7	10721.7
Arhgap19	0.72607	0.000214667	0.00533758	4696.36	8458.02	5924.94	4294.73	3998.12	3241.08
9930111J21Rik2	-0.445974	0.000215761	0.00535719	6203.16	5842.74	7587.11	8470.55	8910.64	9344.11
Syt6	2.67166	0.000217593	0.00538848	54.0739	15.5415	44.4232	10.1191	3.175	4.44746
Haus1	0.615522	0.000217633	0.00538848	1092.78	790.026	827.381	661.116	553.244	557.044
Glp1r	0.867408	0.000218686	0.00540695	380.938	358.318	444.232	289.238	196.056	160.108
Rnf19b	-0.425806	0.000222817	0.00549754	3861.84	3813.71	4710.71	5393.5	5357.82	5869.53
Trim30c	2.56921	0.000223287	0.00549754	2127.44	424.801	1055.05	270.687	123.825	213.478
Slc25a10	0.718441	0.000224333	0.00551558	741.7	1212.24	966.204	648.467	623.094	501.451
Slc2a4rg-ps	-0.438104	0.000224853	0.00552066	1218.68	1029.19	1012.48	1468.96	1443.04	1515.47
Mroh2a	0.527118	0.000227005	0.00556103	1416.41	1567.1	1441.9	1199.96	1000.92	868.366
Exph5	0.964415	0.000227129	0.00556103	274.405	477.469	301.707	222.621	169.863	147.878
N4bp2	0.338476	0.000227614	0.00556516	5208.85	4844.63	4701.45	3905.98	4031.46	3735.86
Jund	-0.426122	0.000230446	0.00562658	5991.71	6894.38	7518.62	9676.42	8425.66	9299.63
Retreg3	-0.344344	0.00023172	0.00564759	7917.38	8157.56	8827.25	9870.37	10801.4	10931.8
Mctp1	2.01165	0.000231948	0.00564759	39.5466	37.1269	48.1251	8.43261	6.35001	16.678
Nkrf	0.513963	0.000235108	0.00569305	1513.26	1182.02	1173.51	944.452	913.607	855.023
Nfkbil1	-0.540589	0.000234904	0.00569305	499.578	568.128	614.52	773.27	913.607	749.396
Supt3	0.517617	0.000234634	0.00569305	883.745	942.85	860.699	705.809	630.238	540.366
Polh	0.517621	0.000234675	0.00569305	5455.81	7876.95	6585.73	4955	4481.52	4476.36
Gpx8	-1.69976	0.000237829	0.00575103	14.5273	51.805	61.0818	100.348	129.381	175.675
Pcsk1	1.81505	0.000238483	0.00575893	58.1092	48.3513	40.7212	16.8652	7.93751	17.7898
Sbk1	-0.429783	0.000241742	0.00582963	6810.89	8041.86	8810.59	10053.4	10729.9	11076.4
Parpbp	0.644866	0.000242685	0.00584435	1759.42	2716.31	2291.49	1590.39	1532.73	1201.93
Zmat1	1.03114	0.000243566	0.00585756	440.662	222.761	385.001	188.89	128.588	195.688
Runx1	-0.46289	0.000243934	0.00585841	5024.03	6653.48	6428.4	8188.9	7973.23	8785.95
Klhl3	0.994247	0.000247543	0.00593254	780.439	334.142	479.4	260.568	261.938	279.078
A930007I19Rik	-0.898652	0.000247695	0.00593254	117.833	94.9758	116.611	242.859	162.719	206.807
Ap3d1	-0.301085	0.000248639	0.00594706	9048.09	9746.24	9693.5	11427.9	11711.8	11954.8
Ogfrl1	-0.563783	0.000249965	0.00597066	395.466	395.445	497.91	635.819	675.482	579.281
Cyp3a13	3.52544	0.000253927	0.0060489	62.1446	22.4488	11.1058	4.2163	0	4.44746
Utp20	0.346032	0.000254338	0.00605051	5284.71	4628.77	5012.41	3938.03	3788.57	4017.16
Ccdc14	0.658459	0.000255511	0.00607019	532.668	651.879	540.482	441.025	319.088	333.559
Kif23	0.635617	0.000256654	0.00608914	4202.43	6288.26	5025.37	3820.81	3492.5	2671.81
Dennd1a	0.393358	0.000257228	0.00609453	2662.53	2421.88	2311.86	1869.51	1770.86	1999.13
Rasl11a	-0.952054	0.000258215	0.00610805	108.955	227.942	173.991	335.618	319.882	331.335
Myo9a	0.49179	0.000258492	0.00610805	2001.54	1819.22	1886.13	1528.83	1138.24	1393.17
Slc25a25	0.395041	0.000262727	0.00619149	1534.25	1569.69	1404.88	1208.39	1101.73	1124.09
Twf2	-0.422312	0.000263508	0.00620161	8338.68	10220.3	10221	11852.9	13591.4	13113.3
Kif4	0.653869	0.00026499	0.00622815	3969.18	6460.94	5201.21	3741.55	3420.27	2770.77
Slc25a38	-0.493396	0.000267224	0.00627228	913.606	1123.3	1184.62	1420.89	1625.6	1476.56
Abcd2	2.92869	0.000270649	0.00634423	14.5273	41.444	37.0193	1.68652	7.93751	2.22373
Fyn	-0.348766	0.000277633	0.00649796	25464	27113.9	30331.8	35155.5	34664.7	35744.2
Tagap1	0.6988	0.000277946	0.00649796	348.655	314.283	316.515	241.173	187.325	174.563
Zranb3	0.642651	0.000282138	0.0065872	648.887	807.294	794.064	574.261	470.694	392.488
Spp1	1.59907	0.000283613	0.00660413	46.8102	80.2977	59.2309	25.2978	14.2875	22.2373
Peg13	1.80147	0.0002858	0.00664626	2053.19	700.23	938.439	440.182	296.863	322.441
Ctc1	0.581482	0.000287839	0.00668484	2254.15	3252.49	2508.06	2041.53	1716.09	1598.86
Stard10	-0.693713	0.000291647	0.00676436	1501.16	2694.72	2456.23	3344.37	3870.33	3536.84
Cdkl3	-0.689491	0.000292712	0.00678014	309.109	455.884	299.856	549.806	571.5	604.854
Rexo2	0.391158	0.000294031	0.00680174	3473.64	3117.8	3278.06	2733.85	2491.58	2298.22
Fam169b	0.623377	0.000297638	0.00687615	9043.25	5265.11	6724.56	4512.29	4610.9	4531.96
Pif1	0.742097	0.000300022	0.00692213	1229.98	2161.99	1813.95	1146.83	1123.16	839.457
Blm	0.61964	0.000301719	0.00695216	2217.84	3307.75	2432.17	1958.89	1751.81	1468.77
Sclt1	0.562832	0.000303689	0.00698842	562.53	576.762	460.89	353.326	342.9	393.6
Txnrd3	1.87711	0.00030447	0.00699724	90.3922	36.2635	59.2309	10.1191	16.6688	24.461
Nme4	1.49226	0.000304878	0.00699748	198.54	79.4343	101.803	43.8496	32.5438	60.0407
Tnfaip2	1.34626	0.000305337	0.0069989	112.99	160.595	105.505	27.8276	67.4688	54.4813
Rasl11b	-1.07622	0.000311549	0.00711485	65.3729	95.8392	85.1444	123.116	177.006	219.037
Pld3	-0.311666	0.000311699	0.00711485	14404.6	14320.6	15772.1	18432.8	17796.7	18985.1
Plekhf1	-0.66071	0.000312012	0.00711485	548.002	903.997	840.338	1244.65	1204.12	1167.46
Ank3	0.805607	0.000311152	0.00711485	317.987	516.323	507.164	291.768	246.856	225.708
Tmem37	-0.658764	0.000318002	0.00722337	271.984	228.805	335.025	433.436	407.988	466.983
Samd1	0.640666	0.000317197	0.00722337	2624.6	4044.24	3096.66	2479.19	1999.46	1784.54
Fntb	0.594161	0.000317764	0.00722337	2043.51	1314.98	1541.85	1052.39	1106.49	1089.63
Tmcc2	1.89655	0.000319299	0.00724348	86.3568	31.9464	55.529	16.8652	10.3188	20.0136
Gna15	-0.656265	0.000320641	0.00726457	3399.39	5898.86	5323.38	6913.05	7954.18	8169.98
H4c14	0.71117	0.000321936	0.00728452	32166.7	52363.6	39207.1	32437.7	21589.2	21554.6
Mphosph9	0.436426	0.000322516	0.00728829	3388.9	3982.94	3522.39	2994.42	2644.78	2410.52
Aplp2	-0.500717	0.000323203	0.00729445	4311.38	5769.35	6230.35	7639.1	7633.5	7790.83
Bcor	0.307237	0.00032891	0.00739948	8354.82	7785.42	8010.98	6439.98	6794.51	6283.14
Eomes	0.635161	0.000329118	0.00739948	10928.6	6552.46	8773.57	6039.43	4823.62	6042.98
Gpr19	0.689687	0.000332263	0.00746067	321.215	271.976	316.515	186.361	162.719	215.702
Mospd3	-0.55442	0.00033298	0.00746724	1586.71	2295.82	2352.58	2964.9	3171.83	3007.59
Gpcpd1	-0.313746	0.000334269	0.0074866	4303.31	4230.74	4451.57	5570.58	5099.85	5464.81
Miga1	0.4046	0.00033738	0.00754668	1921.64	1769.14	1584.43	1355.12	1333.5	1304.22
Zfp94	1.05203	0.000339851	0.00759231	310.723	197.722	166.587	129.019	114.3	83.3898
Gm22442	1.53658	0.000340551	0.00759831	8362.89	2875.18	5021.67	1971.54	1917.7	1715.61
Gstm1	0.931907	0.000341286	0.00760507	154.151	268.522	203.606	113.84	105.569	108.963
Car11	3.65438	0.000342066	0.0076128	67.7941	10.361	18.5097	5.90282	1.5875	0
Tnfrsf10b	0.875296	0.000345647	0.00768278	537.51	366.088	407.212	235.27	172.244	310.21
Polq	0.725674	0.000347432	0.00771273	1513.26	2596.29	2176.73	1538.11	1194.59	1066.28
S1pr5	-2.22613	0.000351222	0.00778705	343.813	941.124	1571.47	3587.23	3921.13	5845.07
Wdr4	0.477831	0.000352934	0.00781078	1151.69	937.67	940.29	753.032	731.838	693.803
Fam71b	-0.51674	0.000354037	0.00781991	395.466	474.015	479.4	636.662	681.832	603.742
Trgc2	1.13513	0.000359536	0.00792148	481.822	476.606	255.433	248.762	196.85	107.851
Luzp1	0.639547	0.000361303	0.00795047	1927.29	1171.66	1395.63	1011.91	921.544	953.979
Bnip3l	-0.3905	0.000363448	0.0079877	9208.7	9745.38	10757.8	11683.4	13288.2	13965
Prmt3	0.490033	0.000371581	0.00814609	2808.61	2134.36	2110.1	1749.77	1605.76	1672.24
Kcnj8	-0.87046	0.000376802	0.0082196	646.465	444.659	636.732	774.113	888.207	1495.46
Lat	-0.298702	0.000375999	0.0082196	19770.9	21247.8	21676.7	24783.4	26097.7	26227.8
Pros1	1.76568	0.000376527	0.0082196	147.694	42.3074	66.6347	28.6709	23.8125	23.3491
Il21	0.971655	0.000378331	0.00824275	250.193	243.483	375.746	182.988	102.394	155.661
Cenpn	0.723607	0.000393269	0.0085576	964.452	1624.95	1075.41	855.066	721.519	643.769
Trip4	-0.334538	0.000395576	0.00859499	3728.68	4191.02	4229.46	5003.07	5232.4	5074.55
Ypel5	-0.357821	0.000395963	0.00859499	2564.88	2733.58	2893.06	3257.52	3606.8	3623.56
Cript	-0.330732	0.000405166	0.00878392	2560.03	2811.28	2846.78	3370.51	3426.62	3531.28
Ufm1	-0.350824	0.000409699	0.00887126	3094.32	3510.65	3342.84	3976.82	4409.28	4298.47
Hif3a	0.91992	0.000410544	0.00887864	133.167	118.288	111.058	64.9311	61.1188	66.7118
Gpr68	-0.559954	0.000412978	0.00892033	7581.64	12170.7	10030.4	14361.6	15528.1	14013.9
Usp31	0.360207	0.000415954	0.00896261	3204.89	3044.41	2946.74	2232.11	2578.1	2357.15
Bbs2	1.0774	0.000415583	0.00896261	467.295	210.674	227.669	150.944	138.906	141.207
Atp8a2	1.16303	0.000422185	0.00907466	261.492	146.781	227.669	117.213	57.15	110.075
Gm8517	2.4888	0.000421721	0.00907466	63.7588	17.2683	24.0625	6.74609	5.55625	6.67118
Med12l	-0.615046	0.000424215	0.00910717	1598	2003.13	2533.97	3207.76	2662.24	3511.27
Snhg8	0.730928	0.000426856	0.00911543	901.5	595.757	636.732	385.37	525.463	375.81
Grwd1	0.479792	0.000425782	0.00911543	1811.88	1428.09	1397.48	1135.87	1145.38	1048.49
Pdlim2	-0.292723	0.000427189	0.00911543	7027.18	6966.9	7344.63	8350.81	8806.66	8974.97
Aqp9	0.973618	0.000426281	0.00911543	988.664	438.615	516.419	285.865	334.169	372.474
B430306N03Rik	2.65015	0.00042532	0.00911543	1065.34	208.947	479.4	134.078	47.625	97.844
Kif20a	0.64698	0.000428598	0.00913444	4379.18	7141.31	5401.12	4055.24	3815.56	2934.21
Fam174b	0.746215	0.000429825	0.00913845	865.989	518.913	851.444	457.891	382.588	491.444
Cbx4	0.327634	0.000429573	0.00913845	9252.28	8092.8	9175.23	6925.7	7054.86	7148.17
Nsg2	2.09783	0.000431426	0.00916143	15177	3903.5	7414.97	2372.94	1367.63	2449.44
Zmym6	0.60603	0.000433165	0.00918727	649.694	466.245	494.208	351.64	350.044	359.132
Tbx21	-0.609846	0.00043514	0.00921806	12726.7	20847.2	19862.7	24524.6	29659.3	27356.3
Ndufb7	-0.527315	0.000441351	0.00933839	2013.65	2474.55	2713.51	3460.74	3947.32	2956.45
Wdr31	-0.926215	0.000442976	0.00936082	125.096	266.796	214.712	398.019	339.725	412.502
Klra13-ps	2.44522	0.000444538	0.00936082	100.884	31.083	27.7645	17.7085	7.14376	4.44746
Prr33	-0.451593	0.000444001	0.00936082	777.211	933.353	899.569	1201.65	1268.41	1092.96
Abracl	-0.557421	0.000444076	0.00936082	3469.61	4930.11	4934.67	6276.39	7500.15	5835.06
Rps19	0.430929	0.000449909	0.0094626	56890.6	43182	46816.5	34091.3	38712.8	36158.9
Nbn	0.5147	0.000453003	0.00947804	1084.71	1187.2	1010.63	898.916	714.376	686.02
Il17ra	-0.319395	0.000453043	0.00947804	21896.7	21514.6	23359.2	26147.8	27497.1	29664.5
Zfp667	0.649319	0.0004515	0.00947804	364.797	307.376	283.198	207.442	186.531	219.037
Abcc1	0.366146	0.000452889	0.00947804	3828.75	3332.79	3337.29	2867.93	2654.3	2627.33
Rtn4rl1	-0.389791	0.000453874	0.00947804	2238.01	2440.01	2719.07	3055.98	3218.66	3403.42
Wee1	0.578132	0.000455205	0.00949458	2129.87	3361.28	2954.14	2024.67	1773.24	1856.81
Mrpl23	0.628317	0.000457187	0.00952463	1313.11	984.294	916.228	730.264	777.082	573.722
Urm1	-0.419344	0.000463129	0.0096143	1494.7	1743.24	1451.16	1929.38	2215.36	2134.78
Thap3	-0.35991	0.000462782	0.0096143	2779.56	2711.99	3015.22	3342.69	3815.56	3749.21
Cry1	-0.552133	0.000462476	0.0096143	2735.17	4146.12	3779.67	4748.4	5694.37	5182.4
Wdr89	0.522831	0.000466724	0.0096775	640.009	631.157	727.429	525.351	419.894	441.41
Marchf2	-0.414878	0.000467667	0.00968567	4225.83	5222.8	5151.24	5959.32	6622.26	6875.77
Ntn1	1.50516	0.000469808	0.00971856	109.762	75.1172	88.8463	51.4389	18.2563	26.6847
Dock5	-0.677554	0.000472859	0.00977021	9165.93	17062	15927.6	21081.5	23277.5	23056.7
Cxcr3	-0.401226	0.000475852	0.00982051	16030.9	20265.2	19026.1	23233.5	26126.3	23693.8
Gsn	-0.350574	0.000480333	0.00990138	2168.6	2314.82	2467.34	2897.44	2847.18	3108.77
Scamp1	1.52263	0.000481255	0.00990878	108.148	58.7123	70.3367	16.022	31.75	35.5796
Slc25a33	-0.559859	0.000482566	0.00992418	507.649	708.001	640.434	861.812	1008.06	861.695
Cenpo	0.413194	0.000483786	0.00993765	1183.98	1395.28	1341.95	1023.72	986.632	930.63
Prpf40b	1.77221	0.000488427	0.0100213	188.048	50.0781	70.3367	26.1411	38.8938	25.5729
Narf	-0.390039	0.000491162	0.0100657	3218.61	3711.83	4072.12	4716.36	4779.17	4906.66
Gm5475	1.54114	0.000494841	0.0101293	56.4951	43.1708	55.529	22.768	16.6688	13.3424
Smpd1	-0.343495	0.000498072	0.0101718	4659.23	5383.4	5191.96	6104.36	6643.69	6577.79
Zdhhc23	0.939235	0.000497807	0.0101718	327.672	212.4	181.395	140.825	107.156	131.2
Reep4	0.479162	0.000499806	0.0101953	3660.88	4756.56	3803.73	3217.04	2963.86	2587.31
Mast2	0.530359	0.000505759	0.0103048	3507.54	5040.62	4081.38	3258.36	2906.71	2578.41
Rap1b	-0.368027	0.000507011	0.0103184	40385.1	48466.1	49393	57102.2	60396.5	60905.7
Xrcc6	0.328229	0.000508517	0.0103371	2072.56	2095.51	2173.03	1646.89	1755.78	1643.34
Tmem71	-0.38444	0.000511396	0.0103836	11023.8	11950.5	12542.1	13609.4	16468.7	16275.5
Il7r	1.64998	0.000512171	0.0103874	44505.2	13048.8	25896.9	8922.54	8452.65	9216.24
Pcgf5	0.406009	0.000517597	0.0104854	3835.21	3311.2	3489.07	2726.26	2385.22	2919.75
Slc39a4	-0.374236	0.00051883	0.0104983	1168.64	1353.84	1306.78	1684.83	1623.22	1651.12
Crebl2	0.76819	0.000525787	0.0106146	1341.36	697.64	958.8	509.329	603.25	649.329
Plscr3	0.839762	0.000527269	0.0106323	896.658	470.562	490.506	345.737	351.632	343.566
Akap11	0.320906	0.000527952	0.0106339	5618.84	4953.42	5160.49	4111.74	4191.8	4295.13
Cd84	-0.386955	0.000531292	0.010689	8085.26	9419.01	9639.83	10748.2	12140.4	12597.4
Hvcn1	0.393195	0.000537637	0.0108043	3642.32	2930.43	3348.4	2620.01	2512.22	2420.53
Pdcd5	-0.647752	0.000539444	0.0108084	430.977	424.801	594.16	850.85	788.988	615.973
S1pr4	-0.521521	0.000539685	0.0108084	22196.9	33287.3	31146.2	38074.1	43641.2	42632.2
Spidr	0.3908	0.000539076	0.0108084	1140.39	1251.95	1266.06	928.43	881.857	978.44
Mcph1	0.34205	0.000541259	0.0108277	2432.52	2449.51	2247.07	1981.66	1823.25	1824.57
Ttc27	0.490528	0.000542612	0.0108424	1674.68	1214.83	1380.82	992.518	1015.21	1034.03
Syp	-1.13114	0.000545978	0.0108973	37.1253	37.1269	44.4232	100.348	81.7563	74.4949
Phf11a	-0.376221	0.000547782	0.0109209	2016.87	1924.55	2165.63	2778.54	2401.89	2738.52
Rora	-0.760055	0.000548866	0.0109301	7738.21	16448.9	15148.3	20831.1	23799.8	21977.1
Il23r	-1.49273	0.000553655	0.011013	24.2122	31.083	11.1058	69.1474	57.9438	67.8237
Fbxo27	-0.774064	0.000557117	0.0110569	131.553	161.459	114.76	200.696	241.3	262.4
Rcsd1	0.392539	0.000557753	0.0110571	13435.3	10614	11618.5	9510.29	9097.18	8564.69
Wdr95	-0.748897	0.000560291	0.0110824	1472.91	2540.17	3100.37	3645.42	4000.5	4292.91
Phtf2	0.457382	0.000566884	0.0112003	1054.84	1276.13	1173.51	940.236	793.751	817.22
Smim20	-0.342128	0.000568942	0.0112205	1223.52	1248.5	1149.45	1526.3	1539.08	1533.26
Cdh5	-2.10594	0.000569182	0.0112205	4.84244	18.9952	7.40386	32.0439	50.0063	55.5932
Psd3	1.26518	0.000572527	0.0112738	97.6558	98.4294	90.6973	41.3198	23.8125	55.5932
Cdk14	0.824995	0.000574982	0.0113095	147.694	169.23	144.375	76.7367	87.3126	97.844
Dmac2	-0.343266	0.000579423	0.0113714	1759.42	1647.4	1799.14	2222.84	2290.76	2082.52
Slc15a3	-0.608068	0.000579203	0.0113714	351.077	510.279	468.294	615.58	661.988	746.061
Gm26397	0.944148	0.000580426	0.0113784	308.302	159.732	229.52	113.84	134.144	114.522
B3gnt2	-0.703912	0.00058132	0.0113833	187.241	196.859	235.073	322.126	280.194	401.383
Ino80c	-0.37264	0.000582469	0.0113931	3723.03	4483.72	4373.83	5384.22	5707.07	5187.96
Gm14569	-0.78632	0.000586663	0.0114624	220.331	421.347	303.558	566.671	569.913	493.668
Lat2	0.665583	0.00058811	0.0114779	495.543	739.948	510.866	376.094	396.082	330.224
Nop10	0.352911	0.000589875	0.0114996	2286.44	2101.55	2078.63	1587.86	1759.75	1720.05
Gaa	0.510151	0.000592361	0.0115353	2604.42	1846.85	1976.83	1420.05	1496.22	1602.2
Smyd2	0.671227	0.000593931	0.0115404	362.376	385.947	290.602	254.665	201.613	199.024
Acpp	0.403951	0.000593771	0.0115404	1258.23	1102.58	1136.49	827.239	913.607	905.057
Hp	4.67839	0.000595947	0.0115668	106.534	183.908	85.1444	1.68652	0	13.3424
Clec5a	3.34689	0.000598773	0.0116088	14.5273	46.6245	14.8077	3.37304	0	4.44746
Def8	0.323219	0.000601273	0.0116445	2166.99	2248.34	2322.96	1850.96	1797.85	1731.17
Melk	0.596607	0.000602776	0.0116607	1660.96	2632.56	2119.35	1589.55	1389.06	1260.85
H2-T-ps	-0.473785	0.000610621	0.0117995	1306.65	1711.29	1767.67	2112.37	2342.36	2179.25
Fancd2	0.715015	0.000614436	0.0118427	1796.54	3205.86	2321.11	1809.64	1408.11	1243.06
Ino80b	-0.450462	0.000614873	0.0118427	1137.97	1107.76	1393.78	1519.56	1669.26	1770.09
Bcl7a	0.49946	0.00062074	0.0119166	999.963	812.475	814.425	556.552	659.607	645.993
F2rl1	0.743637	0.000620692	0.0119166	5178.18	2510.81	3490.92	2361.13	1948.66	2369.38
Inka2	0.752306	0.000625393	0.0119798	686.012	459.337	549.737	309.477	270.669	429.18
Acadsb	0.616698	0.000624826	0.0119798	1412.38	868.597	1192.02	742.913	711.994	810.549
Inpp4a	-0.498066	0.000634501	0.012141	2727.1	4033.88	3574.21	4656.49	4852.99	5083.44
A230072E10Rik	1.76944	0.000643966	0.0123088	150.116	44.8976	86.9954	37.1035	31.75	13.3424
Rnasel	-0.3054	0.000648513	0.0123822	4973.99	5406.71	5582.51	6403.72	6638.14	6674.52
Spint2	0.319184	0.000649241	0.0123827	2207.34	2117.96	2193.39	1694.95	1814.51	1713.38
Tnfaip8l2	-0.383718	0.000654037	0.0124472	3767.42	3539.14	3738.95	4254.25	5349.88	4804.36
Nrip2	0.713489	0.000655156	0.012455	231.63	202.039	246.178	156.003	121.444	135.647
Acoxl	0.532933	0.000663406	0.0125847	544.774	507.689	603.415	386.213	334.169	422.508
Cad	0.302886	0.000671953	0.0127331	12759.8	14496.8	13332.5	11233.1	10790.2	10880.7
Ticrr	0.727443	0.000675756	0.0127914	3059.61	5373.04	4138.76	3259.2	2279.65	2052.5
Gm16675	-0.423147	0.000687543	0.0130005	474.559	504.235	464.592	641.721	653.257	643.769
Gm25835	0.938332	0.000692604	0.0130822	372.868	189.088	310.962	182.144	132.556	140.095
Srsf12	0.695449	0.000711822	0.0134226	272.791	240.03	248.029	173.712	128.588	169.003
Zfp81	0.429018	0.00071215	0.0134226	1144.43	967.026	942.141	770.74	748.507	753.844
Arhgap11a	0.54277	0.000716523	0.0134761	5237.9	7986.6	6878.19	4951.63	4850.61	3993.82
Rhog	-0.279905	0.000715863	0.0134761	7962.58	8099.71	8216.43	9404.89	10271.1	9796.63
Gm19705	1.07152	0.000719761	0.0134963	528.633	240.893	288.751	187.204	200.819	115.634
Pak1	1.5184	0.000719897	0.0134963	102.498	48.3513	88.8463	20.2383	40.4813	22.2373
Map1lc3b	-0.398219	0.000718781	0.0134963	6852.05	8288.79	8368.21	9425.97	10396.5	11152
Ddx20	0.310504	0.000726689	0.0135991	1995.08	2056.66	2017.55	1665.44	1639.89	1587.74
Brip1	0.687306	0.000726923	0.0135991	2453.5	4527.75	3281.76	2432.81	2146.3	1793.44
S100a10	-0.581135	0.000729373	0.0136304	25383.2	41994	40252.9	50803.9	57555.7	52647.9
Thop1	0.519595	0.000733649	0.0136958	1124.25	1495.44	1310.48	948.668	1007.27	782.752
Antxr1	2.10086	0.000736738	0.0137253	52.4597	35.4001	22.2116	8.43261	4.7625	13.3424
Cyth4	-0.424565	0.000736787	0.0137253	17226.2	23218.1	20975.1	26136	29414	26880.4
Kbtbd6	0.979573	0.000738042	0.0137341	237.279	543.952	455.337	252.978	179.388	193.464
Nipal3	-0.386284	0.000743187	0.0137716	12675.9	15799.7	15637	18249	19050.8	20348.2
Tacc3	0.582902	0.000742744	0.0137716	5089.4	8140.29	6139.65	4843.69	4371.18	3715.85
Gpr146	0.498196	0.000742658	0.0137716	3912.69	2720.62	2967.1	2356.91	2325.69	2116.99
Gzma	-1.23773	0.000741741	0.0137716	18309.3	45572.8	40101.2	69201.3	83362.9	92652.7
Srcin1	-2.35705	0.000744919	0.0137747	30.6688	101.02	175.842	435.123	409.575	720.488
Ccdc85b	-0.700063	0.000744266	0.0137747	671.485	668.284	1045.8	1295.25	1027.11	1538.82
Rccd1	0.657806	0.000747479	0.0138076	497.157	365.225	370.193	258.038	295.275	229.044
H2-D1	-0.360128	0.00074923	0.0138254	152808	167766	189948	208078	219189	227991
Epb41l4aos	0.788133	0.000753408	0.0138879	786.896	402.352	607.117	311.163	348.457	381.369
Ska1	0.773348	0.000754505	0.0138936	897.465	1363.33	1010.63	873.618	519.907	520.352
Zc4h2	0.730898	0.000758889	0.0139306	221.138	181.317	192.5	128.176	125.413	104.515
Dis3	0.404853	0.000758459	0.0139306	2092.74	2372.67	2082.34	1797.83	1674.81	1473.22
Cep72	0.684418	0.000758371	0.0139306	564.144	786.572	484.953	434.279	346.075	365.803
Cbx5	0.598178	0.000764943	0.0140125	19278.5	32492.9	24754.8	19274.4	16375.9	14901.2
Xpo4	0.299168	0.000766961	0.0140349	6109.54	6822.71	6234.05	5274.6	5157	5147.93
Lpar2	0.520013	0.000769005	0.0140473	959.61	815.065	720.025	646.781	557.213	540.366
Tgtp1	1.26912	0.000769234	0.0140473	5849.66	2374.39	3576.06	1636.77	1523.21	1736.73
St8sia6	2.73357	0.000770964	0.0140643	79.9002	8.63416	48.1251	8.43261	9.52501	2.22373
Laptm5	-0.372101	0.000773725	0.0141001	134918	158810	167107	189908	192990	213519
Cbarp	0.746081	0.000778951	0.0141806	1012.88	556.04	664.496	464.637	387.35	482.549
Hsd17b11	0.790633	0.000784226	0.0142619	1537.47	764.123	975.459	676.295	527.05	693.803
Gm46649	1.66923	0.000785583	0.0142718	40.3536	49.2147	48.1251	16.8652	7.93751	18.9017
Ebpl	-0.561653	0.000794443	0.0144155	653.729	795.206	949.545	1197.43	1017.59	1313.11
Lgals9	-0.312815	0.00079513	0.0144155	9733.3	9004.57	10235.8	11711.2	11629.2	12639.7
Bmi1	0.279079	0.000799952	0.014488	4166.92	4229.01	4364.58	3577.11	3440.12	3494.59
Mki67	0.680021	0.000802119	0.0145113	30706.7	58050.1	45452.3	30543.7	30488	22733.2
Mgmt	3.28697	0.000802888	0.0145113	61.3375	24.1757	11.1058	1.68652	7.93751	0
Slfn4	2.07493	0.000803713	0.0145114	96.0417	39.7171	25.9135	20.2383	9.52501	8.89491
Dstyk	0.979921	0.000805437	0.0145276	471.331	236.576	255.433	162.749	131.763	196.8
Trim59	0.410622	0.000807027	0.0145414	7417	9868.85	8495.93	6416.37	6781.81	6196.42
C730014E05Rik	2.03032	0.000808076	0.0145454	51.6527	28.4927	27.7645	13.4922	6.35001	6.67118
Vsir	-0.271296	0.000811499	0.0145921	31382.2	32711.4	33632	37741.8	39736.7	40458.5
D3Ertd751e	0.633764	0.000812833	0.0146011	500.385	448.976	562.693	398.862	278.606	293.532
Ly6a2	-0.742808	0.000813746	0.0146026	1477.75	3053.9	2889.36	3874.78	4025.9	4509.72
Klrk1	-0.44488	0.000818308	0.0146695	11430.6	15946.4	15065	18625.1	20105.7	19032.9
Dctd	0.942341	0.000819789	0.0146812	333.321	193.405	236.924	165.279	134.938	96.7322
Wdfy1	-0.382259	0.000824309	0.0147352	787.703	832.333	745.939	1058.29	1050.13	980.664
Dhodh	0.439462	0.000824482	0.0147352	1019.33	949.758	921.781	625.699	758.032	751.62
Asb6	-0.306761	0.000825759	0.0147431	3303.35	3640.16	3607.53	4207.87	4486.28	4350.72
Pgpep1l	2.03414	0.000827071	0.0147515	112.183	34.5366	79.5915	33.7304	14.2875	6.67118
Prxl2a	0.736743	0.000836417	0.014873	292.16	417.03	281.347	185.517	230.188	180.122
H4c2	0.737026	0.000837688	0.0148806	2384.9	4375.79	3111.47	2394.02	2036.76	1491.01
B3gnt5	-0.417184	0.000840628	0.0149178	3496.24	4003.66	3905.54	4352.91	5655.47	5217.98
Hcn3	1.53317	0.000851518	0.0150958	145.273	46.6245	122.164	47.2226	34.925	25.5729
Kras	0.28519	0.0008524	0.0150962	10682.4	11006.8	10308	8937.72	9031.29	8291.17
Lratd2	0.605765	0.000857445	0.0151551	1154.92	739.084	853.295	592.812	558.8	657.112
Tmem156	-0.373074	0.000862178	0.0152082	876.481	821.972	921.781	1081.06	1143	1163.01
Golm1	-0.400754	0.000864803	0.0152392	4279.91	5043.21	5477.01	6073.16	6989.77	6461.04
Ccsap	0.448808	0.000868775	0.0152939	1020.14	1082.72	1216.08	907.348	760.413	757.179
Snx10	-0.443773	0.000870857	0.0153153	4517.19	6334.02	5715.78	7186.27	7756.53	7586.25
Gm16157	2.06385	0.000874206	0.0153197	87.9709	20.722	72.1876	8.43261	22.225	12.2305
Ube2g2	-0.418837	0.000874594	0.0153197	5291.17	6844.3	6972.59	8209.14	8958.27	8364.55
Gid4	0.388964	0.000873075	0.0153197	2698.04	2256.97	2819.02	2004.43	1909.76	2016.92
Eef1g	0.346175	0.000874151	0.0153197	45004.8	38381.4	41128.4	29848.1	34371.8	33734
Ankle1	0.925152	0.00087827	0.0153688	286.511	417.03	349.832	223.464	219.075	110.075
Lamb3	-0.464744	0.000881781	0.015415	1823.18	2408.07	2271.13	2699.28	2931.32	3340.04
Nlgn2	1.0737	0.000883232	0.015425	133.167	121.742	133.269	62.4013	82.5501	37.8034
Cotl1	-0.351794	0.000885708	0.0154529	45932.1	54784.6	56987.5	66236.4	66349.6	68654.3
Pign	0.364035	0.000887948	0.0154645	2967.61	2651.55	2837.53	2358.6	2220.91	1988.01
Chtf18	0.657439	0.000888125	0.0154645	1259.03	2037.66	1604.79	1263.2	983.457	859.471
Mgst1	2.80968	0.000894222	0.0155552	17.7556	39.7171	37.0193	3.37304	9.52501	0
Rps20	0.456473	0.000912982	0.0158346	50018.3	36836.8	39273.8	27955.8	34123.3	29842.4
Ddx3x	0.27059	0.000916447	0.0158755	20393.1	20189.3	19718.3	16972.3	17225.2	15790.7
Mical1	-0.330315	0.000919102	0.0158938	14651.6	17333.9	17160.3	20155.6	20324.8	21302.2
Hsp90aa1	0.353714	0.000928686	0.0160438	19631.2	22749.3	21349	18265	16269.5	15334.8
Nt5c2	0.339863	0.000932974	0.016102	1691.62	1786.41	1678.83	1366.08	1281.91	1430.97
E2f8	0.756091	0.000935024	0.0161169	2941.78	5835.83	4451.57	3305.58	2409.83	2115.88
Cyba	-0.397151	0.000936582	0.0161169	10811.5	13809.5	14098.8	16830.6	17483.9	16662.4
Tex14	-1.51036	0.000936463	0.0161169	20.1768	22.4488	31.4664	44.6928	59.5313	103.403
Phlda3	0.703401	0.000940488	0.0161525	175.942	212.4	201.755	123.959	109.538	128.976
Irgq	-0.327972	0.000946837	0.0162457	2289.67	2143.86	2448.83	2875.52	2771.78	2982.02
Hmmr	0.569264	0.000949913	0.0162826	5492.94	8798.21	6809.7	5060.41	5133.19	4026.06
Bend6	1.42888	0.000952962	0.016319	195.312	61.3025	114.76	55.6552	34.925	47.8102
Trip13	0.625091	0.000956242	0.0163593	1495.51	2256.97	1749.16	1450.41	1151.73	963.986
Mtfr1l	-0.29527	0.000957915	0.016372	3020.07	3184.28	3205.87	3681.68	3877.47	3984.92
Fto	0.323397	0.000962966	0.0164423	4058.77	3532.24	3668.61	2968.28	2939.26	3095.43
Cluh	0.35478	0.000967481	0.0165034	4993.36	4542.43	4135.06	3367.98	3609.18	3723.63
Dgcr8	0.322537	0.000971034	0.016548	2639.13	2933.02	2791.26	2343.42	2171.7	2171.47
Slc36a3os	-0.783191	0.000972337	0.0165542	150.923	251.254	292.452	408.138	385.763	390.264
Pex3	0.419021	0.000981293	0.0166905	930.555	802.977	803.319	616.424	661.194	622.644
Maf1	-0.364291	0.000982418	0.0166935	6203.16	6869.34	7727.78	8424.17	8998.75	9336.32
Tango2	-0.345811	0.000985059	0.0167223	1415.61	1563.65	1425.24	1877.1	1768.48	1957.99
Cmklr1	-0.618805	0.000986228	0.016726	1917.6	3486.47	2985.61	4241.6	4099.72	4537.52
Mgat4a	0.49607	0.000995181	0.0168616	4864.23	3229.18	3779.67	2910.09	2697.96	2813.02
Brca1	0.658413	0.000999637	0.0169208	2515.65	4589.06	3655.66	2674.82	2076.45	2064.73
Necap2	-0.346294	0.00100095	0.0169267	4572.87	5503.41	5393.71	6492.26	6386.52	6781.26
Numa1	0.283776	0.00100207	0.0169294	25479.3	22748.4	24266.2	19860.5	20410.5	19276.4
Tedc1	0.664155	0.00100549	0.0169709	1492.28	2517.72	1900.94	1488.36	1234.28	1006.24
Ube2c	0.578807	0.0010198	0.0171795	3932.06	5738.26	4375.68	3584.7	3354.39	2463.89
Sfmbt2	0.637112	0.00102499	0.0172174	668.256	435.162	503.462	379.467	338.932	315.769
Usp53	0.541506	0.00102488	0.0172174	1892.59	1367.65	1242	1049.86	996.157	1054.05
Tfdp2	0.399554	0.00102477	0.0172174	1188.82	1254.54	1238.3	980.712	985.838	820.556
Ncapg2	0.656811	0.00103024	0.0172891	7060.27	12813.1	9987.81	7532	6115.05	5291.36
Mfhas1	0.430788	0.001036	0.0173694	5710.04	4169.44	4751.43	3784.55	3425.03	3646.91
Fam117a	-0.358607	0.00104072	0.0174152	4095.09	4263.55	4181.33	4718.89	5868.2	5491.5
Aspm	0.63016	0.00104233	0.0174255	7751.93	13494.3	9662.04	7061.46	7451.73	5455.92
Rab11fip1	-0.3463	0.00104801	0.017504	3739.98	4318.81	4449.72	5109.32	5593.56	5186.85
Gramd1b	-0.32423	0.00104913	0.0175061	7939.98	9409.51	8742.11	10992.7	11238.7	10431.5
Paqr8	0.915833	0.00105247	0.0175451	638.395	305.649	331.323	195.636	249.238	233.491
Pink1	-0.372029	0.00105911	0.0176392	8141.75	6681.11	7620.42	10173.1	8787.61	10084.6
Yod1	-0.321211	0.00106301	0.0176874	1694.85	1831.31	1758.42	2166.34	2120.11	2318.24
Mroh5	1.4498	0.00106472	0.0176991	85.5497	52.6684	85.1444	22.768	17.4625	42.2508
Knl1	0.62114	0.00107271	0.0178151	6965.04	12122.4	9066.03	6702.24	6571.46	5028.96
Gfod2	0.683869	0.00107485	0.0178338	447.118	284.927	351.683	208.285	238.125	229.044
Rbm45	-0.301106	0.00107592	0.0178347	2918.38	3144.56	3265.1	3878.16	3875.09	3728.08
Cited2	-0.469729	0.00108551	0.0179598	3135.48	4153.89	4260.92	4836.1	5964.24	5183.51
Ivd	0.440161	0.00109408	0.0180297	1632.71	1295.99	1273.46	985.772	1070.77	1046.26
Drc1	1.67247	0.00109405	0.0180297	168.678	48.3513	133.269	33.7304	19.05	57.8169
Tmem238	-0.874579	0.00109447	0.0180297	129.939	107.064	209.159	301.887	229.394	273.519
Mier2	0.339453	0.00109083	0.0180297	1245.31	1189.79	1253.1	965.533	1002.51	943.973
Atp2a3	-0.483268	0.00109485	0.0180297	36591.9	53391.9	52708.1	61901.2	67837.1	69721.7
Ube2t	0.678043	0.00110282	0.0181288	631.938	999.836	818.127	607.991	517.525	403.607
Tbc1d10c	-0.32914	0.00110293	0.0181288	4506.69	5143.37	4642.22	5756.94	6412.71	5787.25
Atp5e	-0.326765	0.00110875	0.0182076	4832.75	5258.2	5530.68	6193.75	6986.59	6399.89
Ms4a6c	-0.459519	0.00111014	0.0182133	415.642	448.976	429.424	573.417	654.051	550.373
Suv39h2	0.532133	0.00111179	0.0182234	475.366	561.22	588.607	425.003	350.044	344.678
Smyd5	0.502897	0.00111707	0.018293	1250.16	951.485	940.29	812.903	700.088	708.257
Kif16b	0.332876	0.00111976	0.0183199	2661.73	2538.44	2480.29	2147.78	2080.42	1870.16
E130102H24Rik	2.22029	0.00112996	0.0183843	68.6012	34.5366	27.7645	10.9624	2.38125	15.5661
Reep1	1.33153	0.00112989	0.0183843	130.746	69.0733	81.4425	42.163	23.0188	47.8102
Pald1	-0.468799	0.00112526	0.0183843	380.938	432.571	481.251	589.439	583.407	609.301
Ube2b	-0.268568	0.00112961	0.0183843	6208	6357.33	6404.34	7336.37	7931.16	7579.58
Mgrn1	0.680985	0.00112744	0.0183843	1514.88	851.328	929.184	641.721	708.026	709.369
Cd226	-0.629373	0.00112819	0.0183843	10987.5	20203.9	14452.3	21407.9	27082	22117.2
Mfap3	-0.344841	0.00113934	0.0185198	4114.46	4803.18	4858.78	5487.94	5924.55	6075.23
Fzr1	0.444877	0.00114434	0.0185667	5629.33	7951.2	6428.4	5204.6	4742.66	4753.22
Zfp41	0.465373	0.0011441	0.0185667	2786.82	4046.83	3266.95	2489.31	2358.23	2469.45
Gprasp1	0.42236	0.00114794	0.018608	1058.88	889.319	869.954	694.847	689.769	723.823
Ccnd2	0.54469	0.00115052	0.0186155	50547	30116	37626.4	25514.5	26970.9	28609.4
Oxct1	0.330514	0.00115041	0.0186155	5672.91	6820.12	6476.53	5068	5064.92	4948.91
Arl2bp	-0.411905	0.00115958	0.0187362	6518.73	8265.48	8146.1	9081.92	10797.4	10620.5
Lynx1	1.35423	0.00116011	0.0187362	80.7073	56.9855	44.4232	20.2383	25.4	26.6847
Mpnd	-0.343961	0.00116137	0.0187395	4176.6	4923.2	4701.45	5417.11	6046	6050.76
Izumo1r	0.889056	0.00116591	0.0187955	410.8	212.4	248.029	175.398	135.731	161.22
Slc25a42	0.633917	0.0011774	0.0189121	436.626	315.147	373.895	236.113	214.313	276.854
Supt4a	-0.365573	0.00117744	0.0189121	5178.18	5803.88	6006.38	6491.42	7793.04	7595.14
1810062O18Rik	-1.09197	0.00118501	0.0190134	40.3536	31.083	40.7212	80.953	69.0563	87.8373
Lrr1	0.819341	0.00118591	0.0190134	347.041	640.655	460.89	345.737	229.394	245.722
Strbp	0.459332	0.00118742	0.0190204	2708.54	3078.08	2987.46	2536.53	2034.38	1806.78
Niban1	-0.567072	0.0011968	0.0191461	7876.22	13321.6	12829	16764	16833.9	16803.6
Cdkn2a	0.588508	0.00120261	0.019164	307.495	366.952	288.751	207.442	232.569	202.359
Adgrl1	0.343255	0.00120188	0.019164	2307.42	2169.76	2217.46	1657.01	1922.46	1696.7
Gjb2	1.53309	0.0012051	0.019164	48.4244	32.8098	49.9761	16.8652	12.7	15.5661
F2rl2	-0.469269	0.00120326	0.019164	1537.47	1896.93	2198.95	2624.23	2394.75	2765.21
Tfrc	0.440895	0.00120159	0.019164	3757.73	5170.14	4490.44	3577.11	3072.61	3234.41
H2-M3	-0.303755	0.00120458	0.019164	3160.5	3115.21	3311.38	3701.07	4155.28	3970.47
Eva1b	-0.50731	0.00121474	0.0192776	1526.17	1919.37	2369.24	2628.44	2736.06	2883.06
Kif24	0.635944	0.00121603	0.0192776	887.78	1421.18	1197.57	909.878	681.038	663.783
Arhgap39	0.671009	0.00121531	0.0192776	1505.19	816.792	1160.56	770.74	643.732	773.857
Arl13b	0.569086	0.00121662	0.0192776	864.375	676.918	660.795	500.897	415.132	573.722
Gm8663	1.20554	0.00122078	0.0193261	67.7941	86.3416	144.375	48.9091	37.3063	41.139
Yipf4	-0.337704	0.00122616	0.0193938	3024.1	3199.82	3537.19	3895.02	4065.59	4362.95
Xkrx	1.56797	0.0012276	0.0193992	117.833	35.4001	77.7405	25.2978	30.1625	22.2373
Tpgs1	-0.396409	0.0012322	0.0194349	1371.22	1507.52	1708.44	1856.86	2126.46	2040.27
H4c11	0.724235	0.00123317	0.0194349	7254.78	12699.1	10967	8183	5986.47	4544.19
Itih5	0.425233	0.00123888	0.0194899	3760.96	4912.84	4806.96	3636.14	3291.68	3105.44
Gm2788	-1.02078	0.00123826	0.0194899	84.7426	220.171	116.611	290.082	272.256	296.868
Snap29	-0.340897	0.00124047	0.0194976	4456.66	5345.41	4947.63	5850.54	6417.47	6412.12
Tpx2	0.591372	0.00124599	0.0195523	6969.88	11411.8	9365.88	6832.94	6632.58	4947.79
Lfng	-0.445881	0.00124618	0.0195523	29418.6	39220.7	39936.4	43934.7	51866.8	52084.2
Aagab	-0.275522	0.00124927	0.0195834	3836.82	4074.46	3751.91	4668.29	4725.99	4730.98
Pdk2	0.644219	0.00126105	0.0197406	399.501	300.469	359.087	199.853	210.344	269.071
C3	2.29073	0.00126154	0.0197406	170.292	631.157	177.693	86.0126	76.2001	37.8034
Src	-1.01442	0.00126797	0.0197684	49.2314	79.4343	83.2934	110.467	138.113	175.675
Lair1	-0.487943	0.00126987	0.0197684	1696.47	2217.25	2465.49	2693.37	3005.93	3234.41
Myl6b	-0.515265	0.00127191	0.0197684	357.533	438.615	329.472	516.919	568.325	531.471
Zscan26	0.488991	0.00126586	0.0197684	1957.15	1358.15	1502.98	1104.67	1178.72	1153
Uqcrfs1	-0.415042	0.00127035	0.0197684	5845.63	7309.68	7768.5	8751.36	9023.36	10112.4
Mipol1	1.00067	0.00126505	0.0197684	284.09	138.147	161.034	91.0722	110.331	91.1729
Zdhhc22	1.9533	0.00127231	0.0197684	41.9678	44.8976	16.6587	8.43261	7.93751	11.1186
Lrp12	1.33557	0.00126732	0.0197684	309.109	108.79	111.058	82.6395	72.2313	55.5932
Nelfe	0.436272	0.00127342	0.0197684	1554.42	2029.03	1745.46	1402.34	1338.26	1196.37
Nebl	-0.96077	0.00127825	0.0198258	242.122	625.113	301.707	624.013	782.638	875.037
Spag5	0.589468	0.0012808	0.0198479	3364.69	5613.93	4092.48	3195.96	3032.13	2458.33
Pla2g12a	0.473768	0.00128316	0.019867	429.363	445.523	422.02	329.715	315.913	287.973
Pdk1	0.657862	0.00129277	0.0199981	7785.83	3997.62	5227.13	3416.89	3355.18	4012.72
Mybbp1a	0.4363	0.0013005	0.0201	14931.7	10354.1	12183.1	9364.41	9116.23	9211.79
Gm19585	-0.324583	0.00130409	0.0201379	3496.24	3913.87	4086.93	4721.42	5027.62	4635.36
Vhl	-0.353994	0.00132111	0.0203829	1987.01	2345.9	2272.99	2630.13	2887.66	2920.87
Mmd	0.431788	0.00133696	0.0206094	2518.87	3394.09	2793.11	2318.97	2049.46	2086.97
Igsf3	1.35211	0.00134223	0.0206725	198.54	93.2489	75.8896	51.4389	33.3375	61.1525
Crcp	-0.404706	0.00134767	0.0207381	1489.05	1957.36	1710.29	2189.1	2336.8	2300.45
H2aj	-0.609532	0.00135387	0.0208152	853.883	743.401	1253.1	1462.21	1287.46	1582.18
Cep85l	0.437754	0.00136214	0.0209242	944.275	778.801	914.377	593.656	673.101	679.349
Usp3	-0.355963	0.00136835	0.020983	10395.9	11518.8	12160.8	12939	15269.4	15393.8
Thada	0.514418	0.0013679	0.020983	10780.1	6898.69	7724.08	6058.83	5502.28	6227.55
Ifng	0.440514	0.00137609	0.021065	2953.08	3852.56	3905.54	2802.16	2370.93	2715.17
Rasal3	-0.285934	0.00137568	0.021065	16961.4	15913.6	17760	19501.2	21209.8	21013.1
F8a	-0.423182	0.00138546	0.0211899	1234.01	1204.47	1332.69	1572.68	1524.79	1956.88
Mex3a	0.70768	0.00139797	0.0213627	694.89	449.84	442.381	289.238	388.938	295.756
Iglv1	1.12142	0.00139981	0.0213723	310.723	174.41	270.241	107.094	65.8813	175.675
Spsb1	2.04768	0.00140343	0.0214065	240.508	31.083	118.462	32.0439	11.9063	51.1457
Tdrd7	1.00702	0.00140579	0.0214065	847.426	346.23	505.313	365.132	191.294	290.197
Gk5	0.840584	0.001405	0.0214065	245.35	189.952	177.693	139.981	119.063	83.3898
Nup205	0.445451	0.00141551	0.0215186	9997.21	14267.1	11339	9250.57	8804.28	8091.03
Snx20	-0.299595	0.00142593	0.0216584	2609.27	2756.02	2741.28	3158.85	3298.03	3520.16
Vcpkmt	-0.454912	0.0014362	0.0217956	1058.07	1177.7	1440.05	1562.56	1631.16	1830.13
Dapk2	-0.451131	0.0014423	0.0218503	1088.74	1491.98	1428.95	1878.78	1727.2	1869.04
Soat2	-0.576989	0.00144353	0.0218503	350.27	463.654	375.746	573.417	693.738	508.122
Ccdc90b	0.731297	0.00144922	0.0219176	238.894	191.678	299.856	150.1	130.175	156.773
Arhgap25	-0.312446	0.00145385	0.0219687	6512.27	6669.03	7215.06	7818.71	9017.01	8481.3
Tpst2	-0.342286	0.00146341	0.0220943	11342.6	12126.7	14230.2	15973	15894.1	15906.3
Srp19	-0.330129	0.00146884	0.0221572	1696.47	1963.41	1884.28	2376.31	2347.91	2240.41
Tmem216	0.639615	0.00147595	0.0222454	240.508	208.083	281.347	149.257	157.163	158.997
4931440P22Rik	-1.24539	0.00147889	0.0222516	55.688	37.9903	77.7405	131.549	80.1688	189.017
Cd96	-0.325897	0.00147859	0.0222516	10950.4	11915.1	13064.1	14352.3	14716.1	15954.1
Exosc2	0.358243	0.00148613	0.0223414	1427.71	1301.17	1269.76	1076.84	1070.77	973.993
Map2	0.944299	0.00149498	0.0224171	129.132	147.644	214.712	84.3261	65.0876	104.515
Fam149b	-0.280839	0.00149377	0.0224171	2590.7	2660.19	2495.1	3210.29	3051.18	3156.58
1110038B12Rik	0.365061	0.00149394	0.0224171	954.767	959.255	943.992	704.966	792.163	721.6
Evi2a	-0.351496	0.00149853	0.0224511	2003.96	2161.13	2352.58	2823.24	2555.08	2927.54
Tubd1	0.412967	0.0015013	0.0224635	772.369	907.45	812.574	667.019	598.488	607.078
Morc2a	0.261612	0.00150191	0.0224635	4096.7	4053.74	4075.83	3459.06	3309.15	3431.21
Gas5	0.661024	0.00150771	0.0225121	3880.41	1984.13	2491.4	1731.21	1881.98	1673.36
Smpdl3a	-0.359732	0.00150664	0.0225121	5614.81	6783.86	7024.41	7918.22	8686.81	8305.62
Nup155	0.458808	0.0015263	0.0227703	5773.8	8189.5	7161.38	5741.76	4864.9	4761
H1f3	0.664207	0.00153341	0.0228378	55119.8	100490	88006	63700.8	48412.4	41613.7
Tiam1	0.642829	0.00153224	0.0228378	811.108	1409.1	1114.28	753.032	601.663	781.64
Arhgap6	1.97141	0.00153906	0.0229001	33.8971	20.722	25.9135	6.74609	7.14376	6.67118
App	1.74986	0.00154021	0.0229001	1155.73	437.752	457.188	294.298	161.131	154.549
Phf11b	-0.277069	0.00154512	0.0229538	7149.05	7056.7	7561.19	8938.56	8312.95	9117.29
Rpl13a	-0.267549	0.00155306	0.0229748	2985.36	2977.06	3041.14	3508.81	3700.47	3625.79
Cep128	0.505716	0.00155194	0.0229748	1217.07	1812.31	1577.02	1084.43	1156.49	1000.68
Gm1976	0.58913	0.00155066	0.0229748	440.662	371.269	414.616	325.499	257.969	230.156
Il18rap	-0.589785	0.00156205	0.0230678	21062.2	33359.8	35309	37700.5	46160.6	51175.8
Plekhj1	-0.337759	0.00156134	0.0230678	2832.83	3470.93	3233.64	3997.9	4040.19	4011.61
Fut11	-0.317228	0.00156459	0.0230678	2453.5	2658.46	2787.55	3101.51	3302	3430.1
Hivep1	0.32754	0.00156332	0.0230678	6860.93	6186.38	5847.2	5337.84	4983.96	4740.99
Sort1	1.58921	0.00156761	0.0230931	46.8102	201.176	83.2934	30.3574	44.45	35.5796
Epcam	0.913649	0.00157343	0.0231595	211.453	123.469	211.01	114.683	82.5501	91.1729
Asf1b	0.627382	0.00157635	0.023183	4169.34	7547.98	5715.78	4372.31	3756.03	3155.47
Brca2	0.609729	0.00161025	0.0236618	1927.29	3244.72	2350.73	1818.07	1764.51	1346.47
Chtop	-0.299765	0.00161435	0.0237023	11630.7	13249.1	13212.2	14933.3	16260	15687.3
Vps26b	-0.322261	0.00161893	0.0237496	9150.59	10436.1	11011.4	12293.1	12647.6	13303.5
Rpl36a	0.55469	0.00162029	0.0237498	9206.28	6027.51	7141.02	4717.2	6155.54	4359.62
Efcab12	-1.25267	0.0016295	0.023865	25.8263	24.1757	44.4232	90.2289	65.8813	61.1525
Zmym4	0.295868	0.00163198	0.0238814	3219.41	3340.56	3035.58	2611.58	2503.49	2709.61
Pld4	-0.598086	0.0016383	0.023954	345.427	268.522	248.029	433.436	384.969	495.891
Ncam1	0.868856	0.00164533	0.024017	127.518	202.039	162.885	100.348	73.0251	96.7322
Cenpt	0.515809	0.00165019	0.024068	953.96	1092.22	932.886	761.464	773.907	547.037
Uba52	-0.74275	0.00165283	0.0240864	122.675	91.5221	125.866	211.658	169.069	184.569
Gbp10	1.62709	0.00166184	0.0241632	2311.46	773.621	1328.99	619.797	310.356	499.227
Cbx7	0.504662	0.00166222	0.0241632	3592.28	2548.8	2391.45	1879.63	2130.43	2010.25
Rrm1	0.567664	0.00166947	0.0242486	16319.8	27908.2	21350.9	16713.4	14723.3	12808.7
Mettl16	0.374684	0.00168947	0.0244987	2023.33	1755.32	1923.15	1522.93	1561.31	1309.78
Insc	2.95324	0.0016918	0.0245123	47.6173	18.1317	14.8077	4.2163	0	6.67118
Anxa3	2.25387	0.00169337	0.0245148	11.299	55.2586	59.2309	11.8056	9.52501	4.44746
Zfp839	-0.559726	0.00169505	0.0245191	368.832	515.459	351.683	575.104	627.063	628.203
Mpp5	0.552081	0.00169965	0.0245654	1021.75	652.743	832.934	553.179	579.438	578.169
Tnfsf8	1.68026	0.00170725	0.0246348	6339.56	2077.38	2978.2	1337.41	838.994	1379.82
Atcay	-0.722413	0.00170598	0.0246348	109.762	126.059	164.736	217.561	193.675	241.274
Fcgrt	-0.456364	0.00170892	0.0246387	2730.33	2031.62	2830.13	3151.27	3737.77	3517.94
Sys1	-0.30279	0.00171636	0.0247257	2658.5	2882.08	2867.14	3238.12	3584.58	3544.62
Spry1	0.923938	0.00172812	0.0248747	196.926	126.059	153.63	101.191	61.9125	88.9491
Fndc10	1.10415	0.00173384	0.024896	216.296	134.693	170.289	57.3417	60.325	126.753
Zbtb4	0.561442	0.0017331	0.024896	7328.22	4205.7	5080.9	3626.02	3785.4	3850.39
Cenpk	0.604091	0.00173103	0.024896	481.015	764.123	629.328	436.809	427.832	366.915
Zfp512b	0.471949	0.00174463	0.0250305	2000.73	1516.16	1743.61	1239.59	1449.39	1101.86
Eef1b2	0.471466	0.00174673	0.0250363	28724.5	20434.5	23229.6	15981.5	20316.8	15910.8
Eif4b	0.28633	0.00174788	0.0250363	33768.7	31350.6	30068.9	25426.8	27575.7	25055.9
Siah2	-0.487398	0.00176441	0.025235	857.111	1155.25	1112.43	1276.7	1462.09	1637.78
Gbe1	0.34703	0.00176461	0.025235	1401.08	1219.14	1351.2	1038.9	1066.01	1015.13
Nsl1	0.692674	0.00177608	0.0253783	803.845	1357.29	875.506	753.875	626.269	499.227
2810025M15Rik	0.790057	0.00177785	0.0253792	243.736	295.288	288.751	217.561	138.113	121.193
Sin3a	0.234411	0.00177902	0.0253792	10628.3	10710.7	10863.3	9210.09	9091.62	9068.36
Plekha7	0.722366	0.00178597	0.0254577	251	215.854	190.649	156.003	136.525	106.739
Cep70	0.601731	0.00179519	0.0255684	532.668	848.738	631.179	482.345	440.532	403.607
Mettl7a1	-0.655967	0.00179747	0.0255801	527.019	813.338	977.31	1054.92	1366.84	1216.38
Acsl1	0.542554	0.00180076	0.0256043	437.433	419.62	379.448	332.245	254	264.624
Ncbp2	-0.411074	0.00180207	0.0256043	1412.38	1868.43	1604.79	2052.5	2314.58	2129.22
Klra8	2.71187	0.00181229	0.0257287	26.6334	17.2683	109.207	16.8652	1.5875	4.44746
Clcn4	-0.322776	0.00181595	0.0257391	5249.2	6280.49	5812.03	6841.37	7368.39	7479.51
Rad51	0.598092	0.00181982	0.0257607	1839.32	3122.11	2680.2	1963.95	1624.81	1456.54
Bach2os	1.74878	0.00182159	0.0257607	115.411	26.7659	70.3367	29.5141	15.875	17.7898
Prrt1	0.697923	0.00182186	0.0257607	639.202	354.001	449.785	311.163	302.419	276.854
Adssl1	1.09613	0.00182379	0.0257673	100.077	155.415	103.654	35.4169	65.8813	67.8237
Prrg1	0.589592	0.00182724	0.025769	333.321	343.64	296.154	248.762	218.281	180.122
Atg4d	-0.334033	0.00182791	0.025769	3231.52	3874.15	3635.3	4243.29	4645.03	4648.7
Gp1ba	0.793598	0.00182831	0.025769	191.276	132.966	144.375	84.3261	89.6938	97.844
Cenpu	0.774126	0.0018376	0.0258793	300.231	358.318	248.029	224.307	178.594	127.864
Lta	0.887467	0.00185109	0.0260484	168.678	108.79	122.164	77.58	75.4063	63.3763
Aasdh	0.416595	0.00185428	0.0260516	763.491	644.108	727.429	504.27	544.513	550.373
Ankrd29	-0.915903	0.00186148	0.0261319	54.881	70.8001	72.1876	96.975	146.844	126.753
Duox1	2.72071	0.00186694	0.0261771	28.2475	19.8586	14.8077	6.74609	1.5875	1.11186
Cd8b1	-0.265055	0.00186767	0.0261771	62622.4	62699.6	68023	73743.1	79225.8	79358.2
Cep43	0.447767	0.00187557	0.0262551	1070.99	991.202	884.761	683.884	824.707	654.888
Vmn2r96	-0.569444	0.00188091	0.0262999	210.646	227.942	214.712	285.865	310.356	375.81
Akirin1	-0.304839	0.00188668	0.0263597	6431.56	7290.69	7498.26	8476.46	9115.43	8609.16
Tasp1	0.507645	0.00189304	0.0264275	1464.84	965.299	1166.11	875.305	827.088	828.339
Rab19	-0.358684	0.00189496	0.0264333	2215.41	2427.93	2617.26	2969.12	3415.51	2911.97
Rac2	-0.377875	0.00190219	0.0265132	81669.3	104817	103560	116011	131859	129014
Efnb1	1.49171	0.00191358	0.0266508	117.833	42.3074	59.2309	28.6709	19.05	31.1322
Ssx2ip	0.452022	0.00194181	0.0270012	533.475	551.723	597.862	456.204	383.382	386.929
Pycard	-0.54896	0.00194115	0.0270012	4237.13	7272.55	5936.04	7866.78	9447.22	8206.67
Pofut1	0.258863	0.00194485	0.0270068	3639.09	3666.93	3661.21	3030.68	3139.28	2994.25
Larp1	0.271276	0.00194528	0.0270068	32888.2	29698.1	30378	26092.2	26464.4	24473.2
Nudt16l1	-0.313091	0.00194746	0.0270158	2070.14	2325.18	2132.31	2553.39	2772.57	2787.44
Itm2b	-0.371636	0.00195025	0.0270332	27216.1	34304.4	35259	39552.3	43856.3	41793.9
Mcoln1	0.371706	0.00195666	0.0271008	1238.86	1244.18	1401.18	1026.25	912.019	1059.61
Hectd3	-0.320294	0.00196099	0.0271394	4852.12	5581.99	5663.95	6279.76	6852.45	6959.16
Usp28	0.605992	0.00196458	0.0271676	2403.46	1441.9	1482.62	1292.72	1117.6	1094.07
Rcbtb1	0.26521	0.00197779	0.0272961	7369.38	6732.06	6900.4	5740.08	5756.28	5982.94
Lrig3	1.14359	0.00198262	0.0273313	199.347	86.3416	198.053	90.2289	52.3875	75.6068
Ube2cbp	0.960588	0.00198438	0.0273341	292.967	133.829	183.246	107.937	91.2813	115.634
Rarg	-0.398937	0.001998	0.0274787	1424.48	1379.74	1216.08	1567.62	1971.68	1771.2
Rbfa	-0.441943	0.00199645	0.0274787	653.729	640.655	653.391	909.035	748.507	990.671
Gphn	0.323512	0.00200463	0.0275483	1565.72	1699.2	1656.61	1241.28	1383.51	1306.44
Inpp5k	-0.260965	0.00200774	0.0275696	4497.01	4741.88	4819.91	5456.74	5735.64	5647.16
H1f6	1.59265	0.0020126	0.0276148	38.7395	34.5366	29.6154	10.1191	11.1125	13.3424
Mkrn1	-0.3347	0.00201491	0.0276175	4825.49	5809.93	5623.23	6389.39	7073.11	7035.88
Pkib	1.67259	0.00201593	0.0276175	46.8102	25.9025	48.1251	13.4922	15.875	7.78305
Dnajb14	0.832903	0.00201985	0.0276496	682.784	354.864	396.107	278.276	206.375	323.552
Gipc3	0.796703	0.00202231	0.0276618	247.771	188.225	216.563	159.376	123.825	91.1729
Mocs3	-0.521729	0.00203113	0.0277021	656.957	613.025	747.79	899.759	814.388	1178.58
Ctbp2	1.13858	0.00203038	0.0277021	73.4436	113.108	70.3367	49.7524	30.9563	36.6915
Rexo5	0.309062	0.00203009	0.0277021	1365.57	1321.03	1353.06	1118.16	1082.68	1058.49
Hcls1	-0.325947	0.00203155	0.0277021	16947.7	20143.5	20784.5	23827.2	25073.8	23631.6
Rassf6	1.34097	0.0020341	0.0277154	51.6527	58.7123	99.9521	33.7304	18.2563	30.0203
Arhgap45	-0.265718	0.00204369	0.0278245	58166.5	54479.8	56626.6	63488.3	70631.9	69385.9
Cd244a	0.867086	0.00206358	0.0280736	484.244	888.455	488.655	390.43	405.607	224.597
Klf9	0.909954	0.00207305	0.0281807	315.565	202.903	177.693	154.317	89.6938	128.976
Dop1a	0.381697	0.00207709	0.028196	5486.48	4131.45	4584.84	3590.6	3547.27	3767
Spef2	0.920824	0.00207738	0.028196	363.183	164.912	209.159	123.116	136.525	131.2
Faxc	0.541456	0.00209598	0.0284266	777.211	1212.24	1025.43	732.794	707.232	629.315
Tfb1m	0.420355	0.00209816	0.0284342	563.337	601.801	521.972	406.452	417.513	441.41
Zdhhc7	-0.314329	0.00210068	0.0284465	4223.41	5083.79	4832.87	5878.37	5769.77	5929.57
Lsm3	0.372044	0.00210826	0.0285209	1367.99	1622.36	1484.47	1238.75	1148.56	1068.5
Slc37a2	0.664912	0.00210942	0.0285209	1221.91	1125.89	1584.43	922.527	559.594	996.23
Nolc1	0.40179	0.00211784	0.0286128	3612.46	2952.02	3644.55	2771.8	2691.61	2257.08
C030029H02Rik	2.65385	0.00212204	0.0286476	41.1607	15.5415	11.1058	5.05956	1.5875	4.44746
Serpini1	0.387238	0.00213454	0.0287943	1801.39	1570.55	1567.77	1129.97	1389.06	1260.85
Trav19	0.800505	0.00214406	0.0289005	355.112	299.605	198.053	203.226	149.225	140.095
Chek2	0.559243	0.00214681	0.0289154	930.555	1363.33	1123.54	851.693	843.757	621.532
Tomm22	-0.314227	0.0021564	0.0290003	6630.91	7759.52	7590.81	8541.39	9474.21	9308.53
Cdc20b	-1.24123	0.00216155	0.0290473	25.8263	59.5757	40.7212	81.7963	81.7563	135.647
Klre1	-0.539688	0.00217051	0.0291454	488.279	518.913	675.602	828.925	683.419	922.847
Tfec	2.52068	0.00218502	0.0293179	9.68487	28.4927	37.0193	1.68652	4.7625	6.67118
Ctsl	1.04041	0.00219031	0.0293665	312.337	134.693	155.481	84.3261	114.3	95.6203
Palm	-0.677973	0.00220648	0.0295608	1350.23	2844.96	2267.43	3288.72	3921.13	3125.45
Siglech	-2.51707	0.00221252	0.0295966	4.84244	3.45366	7.40386	32.0439	7.93751	46.6983
Lpxn	-0.314738	0.00221246	0.0295966	7253.16	8728.27	8321.94	9643.53	10229.9	10350.3
Tsr2	0.521293	0.00222873	0.0297909	835.32	610.435	736.684	522.822	561.975	433.627
Pelp1	0.293472	0.00223495	0.0298513	3507.54	3720.46	3283.61	2974.18	2790.03	2819.69
Art2b	-0.316044	0.0022401	0.0298975	5417.88	4631.36	4919.87	6472.03	6378.58	5785.03
Rplp1	0.433509	0.00224226	0.0299036	96937.5	67466.5	75602.7	57039.8	64763.7	55913.4
Inpp5d	-0.237381	0.0022708	0.0301522	16949.3	16790	17682.3	19696.9	20258.1	20656.2
Napb	2.00869	0.00226971	0.0301522	54.881	21.5854	37.0193	4.2163	7.93751	16.678
Lamtor5	-0.344386	0.00226827	0.0301522	2631.86	3154.06	3226.23	3716.25	3995.74	3718.07
Pex5	-0.353155	0.00226522	0.0301522	2556.81	3020.23	2830.13	3222.94	3838.58	3675.82
Klrc2	-0.492569	0.00227118	0.0301522	633.552	811.611	816.276	1237.91	952.501	984
Susd2	-0.939999	0.00226287	0.0301522	62.9517	55.2586	37.0193	96.975	100.013	107.851
Gm19589	2.43784	0.00227835	0.0301768	77.479	12.0878	53.678	3.37304	4.7625	18.9017
Rps7	0.36968	0.00227989	0.0301768	67947.5	52502.6	61753.7	42744.9	49753.9	48518.4
Klc4	-0.44499	0.0022781	0.0301768	501.999	488.694	496.059	577.634	715.963	731.607
Cox5b	-0.528854	0.0022818	0.0301794	4388.05	6538.65	7068.84	8678.84	9666.3	7604.04
Atic	0.246903	0.00229359	0.0303126	10112.6	9690.98	9393.65	8333.95	8232.78	8043.22
Ppp1r13b	0.430478	0.00229708	0.0303359	4269.42	2984.83	3420.58	2703.49	2515.4	2705.17
Cask	0.948081	0.00231394	0.0305357	168.678	132.966	103.654	51.4389	84.9313	75.6068
Cenpc1	0.392781	0.00232355	0.0306396	2887.71	3819.75	3135.53	2629.29	2513.81	2354.93
Nagpa	-0.289265	0.00232761	0.0306701	1953.92	2033.34	2152.67	2530.63	2412.21	2551.73
Lsp1	-0.483874	0.00235229	0.0309722	56704.1	89011.3	85161.1	102812	112692	107366
Rab3ip	0.466522	0.0023557	0.0309909	1698.08	1216.55	1417.84	1000.95	969.17	1168.57
Galc	0.524544	0.00235724	0.0309909	484.244	467.108	368.342	333.931	309.563	277.966
Rpp40	0.815725	0.00236209	0.0310084	322.022	169.23	259.135	160.22	139.7	125.641
Whrn	1.29533	0.00238839	0.0313303	234.051	70.8001	120.313	70.8339	45.2438	57.8169
Rhob	2.05981	0.00239447	0.0313866	2932.1	663.967	1247.55	451.988	225.425	484.773
Il2rb	0.271443	0.00239664	0.0313917	115311	122444	114277	100807	100794	90054.3
Ocrl	0.465927	0.00239984	0.0314102	529.44	644.972	501.612	402.235	394.494	421.396
Nek4	0.617877	0.00242298	0.0316896	376.096	354.864	253.582	232.74	196.056	217.925
Itgal	-0.431655	0.00243257	0.0317914	105496	149949	149560	173379	179998	192876
Crot	-0.475134	0.00244016	0.0318669	7873.8	12232.9	11274.2	13560.5	14741.5	15312.6
Trpm1	0.780784	0.00244251	0.031874	192.083	145.054	162.885	94.4452	79.3751	118.969
Zfp473	0.556452	0.00244522	0.0318857	347.041	462.791	494.208	274.903	311.944	295.756
Stat5a	-0.280985	0.002475	0.0322501	6508.24	6827.89	6483.93	7435.87	8516.15	8133.29
Ppp1r12a	-0.285087	0.00248273	0.032327	27690.7	30684.1	31658.9	35305.6	38686.6	35699.7
Sgsm2	0.508371	0.00248906	0.0323615	737.665	572.445	631.179	527.881	404.019	433.627
Gramd1a	-0.241269	0.00249202	0.032376	7477.53	7832.91	7835.13	9041.44	8955.09	9359.67
4933406J09Rik	-2.58554	0.00249942	0.0324482	7.26366	2.59025	0	26.1411	18.2563	22.2373
Fam122b	0.325659	0.00251279	0.0325978	1695.66	1918.51	1680.68	1436.07	1440.66	1350.91
Selplg	-0.26149	0.00251716	0.0326304	64088	69193.3	71251	78839.8	85145.6	81179.4
Bub1b	0.567881	0.00252661	0.0327288	6228.18	10325.6	7513.07	5885.12	6005.52	4344.05
Rapgef4	1.54745	0.00254598	0.0329313	1192.85	459.337	514.568	264.784	165.1	312.434
Zfp335os	-0.679283	0.00256603	0.0331446	141.238	120.015	144.375	174.555	230.981	242.386
Fxyd5	-0.319244	0.00256624	0.0331446	13872.8	13472.7	15272.3	17910.9	19231.8	16015.3
Irf8	0.365046	0.00258019	0.0333003	6084.52	7523.81	7129.92	5952.58	4970.47	5175.73
Pafah2	1.09649	0.0025877	0.0333484	177.556	72.527	133.269	54.8119	67.4688	56.7051
Lcorl	0.345885	0.00258738	0.0333484	1869.18	1877.93	1712.14	1586.17	1368.43	1344.24
Slc49a4	0.790954	0.00260387	0.0335322	1702.12	693.323	1134.64	629.072	622.3	790.535
Klf7	0.439659	0.00261432	0.033623	5598.66	3766.22	4475.63	3428.7	3277.4	3501.26
Amh	-1.25127	0.00261474	0.033623	33.8971	17.2683	31.4664	75.8935	65.0876	53.3695
Scarb1	0.414851	0.0026199	0.0336648	818.372	1018.83	838.487	635.819	672.307	702.698
Pear1	-0.406975	0.00262526	0.033709	2484.98	3476.98	2857.89	3952.36	4017.97	3724.74
Csf1	0.444155	0.00262726	0.0337101	717.488	839.24	956.949	613.894	575.469	652.664
Ubash3a	-0.228986	0.0026346	0.0337797	10508.1	10569.9	10426.5	11999.6	12375.4	12551.8
Rmi2	0.528655	0.00264116	0.0338392	1246.93	1026.6	1060.6	956.258	621.507	734.942
Ppp1r35	-0.520415	0.00264488	0.0338622	716.681	871.187	1156.85	1380.42	1244.6	1294.21
St6galnac3	0.506157	0.00265164	0.033924	438.241	366.088	446.083	304.417	260.35	314.658
Zscan10	2.93688	0.00268031	0.034266	63.7588	12.0878	18.5097	0	7.93751	4.44746
P3h4	-0.753684	0.00268502	0.0343013	104.919	93.2489	136.971	187.204	154.781	216.813
Lmtk3	-0.510868	0.00270093	0.0344794	315.565	443.796	349.832	506.8	534.194	542.59
Dusp2	-0.405257	0.00270535	0.0344859	5766.54	5460.24	6248.86	8583.55	6288.09	8266.71
2610035D17Rik	0.713272	0.00270358	0.0344859	870.832	441.206	592.309	365.132	354.013	444.746
Mrpl33	-0.338027	0.0027119	0.0345444	2123.41	2558.3	2500.65	2969.12	3200.4	2900.85
Gimap1	-0.374678	0.00272426	0.034673	5576.07	6263.22	7451.99	7901.35	8839.21	8252.25
Ccp110	0.475376	0.00272594	0.034673	1433.36	1863.25	1745.46	1391.38	1233.49	997.342
Rasal1	-0.350376	0.00274383	0.0348754	591.584	576.762	592.309	726.047	762.794	754.956
Chd6	0.386635	0.00274728	0.0348941	4418.72	3443.3	3422.43	2695.9	2989.26	2953.11
Cirbp	0.300225	0.00275689	0.0349908	2189.59	2062.7	2213.75	1640.14	1829.6	1778.98
Nup98	0.239007	0.00276768	0.0351025	16075.3	17394.4	16666.1	14073.2	14411.3	13996.1
Tesk2	0.562771	0.00277775	0.0352049	464.067	366.088	342.429	293.455	269.081	233.491
Cnot11	-0.327269	0.00278522	0.0352488	3188.74	3802.48	3874.07	4629.5	4356.1	4636.47
Mindy1	-0.403489	0.00278406	0.0352488	1330.86	1777.77	1514.09	1886.37	2142.33	2086.97
Zfp354c	0.780542	0.00280337	0.035453	684.398	322.054	460.89	252.978	270.669	332.447
Epsti1	-0.307758	0.00280775	0.0354828	32999.6	36780.7	40673.1	44100	46465.4	46134.6
Xbp1	-0.405476	0.00281547	0.0355549	3580.17	4990.55	4046.21	5390.97	5958.69	5363.63
Prune1	-0.36018	0.00283413	0.0357137	1789.28	2289.78	2121.21	2601.46	2763.84	2588.42
She	2.82229	0.00283065	0.0357137	104.919	20.722	37.0193	18.5517	0	4.44746
Vamp2	-0.315515	0.00283889	0.0357481	2141.16	2290.64	2567.29	2926.11	2813.85	2955.33
Prim2	0.513978	0.00285996	0.0359823	1597.2	2441.74	1952.77	1608.1	1358.11	1228.61
Kansl1l	0.416629	0.00286158	0.0359823	1135.55	1042.14	975.459	906.505	730.251	728.271
Unc119b	-0.467588	0.00288239	0.0361731	10714.7	16807.3	14794.8	18164.7	20916.9	19428.7
Dlgap5	0.519614	0.00288292	0.0361731	3829.56	6204.51	4766.23	3727.21	3648.08	2947.55
Tnfrsf9	0.420328	0.00289978	0.0363071	6166.04	7801.83	7191	6220.73	4684.72	4903.32
Bin2	-0.297517	0.00289806	0.0363071	20293.8	21911.8	22437.4	25090.4	29097.3	25250.4
Arf5	-0.366832	0.00290511	0.0363252	10937.5	14093.5	14056.2	15729.3	16965.6	17699.8
Mthfsl	-0.405842	0.00290881	0.0363252	854.69	1109.49	1075.41	1270.79	1412.88	1336.46
Rapgef6	0.466178	0.00290725	0.0363252	35964.8	22788.1	28806.6	21076.5	19623.1	22685.4
Ostf1	-0.369424	0.00290949	0.0363252	11666.2	13979.6	15883.1	17469.8	18587.3	17573
Map2k2	-0.302882	0.00293047	0.0365613	7965.81	9280	9067.88	10353.6	10554.5	11548.9
Atg4c	2.52381	0.00293681	0.0366144	42.7749	22.4488	14.8077	10.1191	1.5875	2.22373
Trappc9	0.264027	0.00294019	0.0366306	3668.95	3666.93	3596.43	3002.85	2911.48	3194.39
Zfc3h1	-0.299741	0.00294298	0.0366394	5697.93	6327.11	6300.68	6914.74	8009.74	7627.39
Tomm20	-0.269316	0.00297813	0.0370509	5174.95	4922.34	5521.43	6134.72	6511.14	6165.29
Lrrc40	0.394552	0.00299826	0.0372225	1587.51	1833.9	1639.96	1396.44	1355.73	1096.3
Als2cl	0.600877	0.00300354	0.0372442	5272.61	2800.06	3805.58	2595.56	2274.89	2964.23
Frat2	-0.518503	0.00300425	0.0372442	623.867	457.611	658.944	738.696	809.626	938.413
Prkx	-0.36332	0.00300972	0.0372858	6517.92	7912.35	8618.09	9388.02	9806.79	10440.4
Gdf11	-0.418667	0.00301853	0.0373647	2222.68	2880.36	3055.94	3352.8	3979.07	3561.3
Cd63	2.15419	0.00302033	0.0373647	12.9132	65.6196	33.3174	5.05956	7.14376	13.3424
Cyp2s1	-0.588044	0.0030233	0.0373751	195.312	227.078	225.818	261.411	361.95	349.125
Lyn	0.504145	0.0030278	0.0374045	772.369	897.089	633.03	586.909	572.294	468.095
Brme1	1.12827	0.00303119	0.03742	224.366	108.79	86.9954	54.8119	74.6126	64.4881
Prkab2	-0.5005	0.00303757	0.0374726	202.575	224.488	212.861	283.336	315.119	306.874
Mrpl58	-0.320343	0.00304346	0.037519	3733.52	4407.74	4236.86	4756.83	5402.27	5292.47
Elovl6	0.569891	0.00305898	0.0376838	1768.3	1027.47	1310.48	1024.56	841.376	901.722
Itga1	-0.542865	0.00307489	0.0378034	6601.86	11745.9	10948.5	14356.5	14393.9	13921.6
Synpo	-0.605953	0.00307512	0.0378034	166.257	195.132	168.438	241.173	247.65	321.329
Spi1	1.30523	0.00307905	0.0378214	80.7073	93.2489	75.8896	52.2822	15.875	33.3559
N4bp2l1	-0.339389	0.00308089	0.0378214	2179.9	2318.27	2569.14	2781.92	3263.11	2883.06
Ypel3	-0.338944	0.00308864	0.0378375	3193.59	2732.71	3196.62	3756.73	3575.05	4203.96
Vrk3	-0.256865	0.00308675	0.0378375	5512.31	5880.73	5737.99	6494.79	7089.78	6883.55
Bcl11b	-0.328316	0.00310375	0.0379961	27692.3	32042.2	34896.2	37348.9	41430.6	40018.2
Mpp7	0.33599	0.00310907	0.0380348	1708.57	1593.87	1430.8	1304.52	1243.81	1208.6
Apbb1ip	-0.290766	0.00312393	0.0380843	19764.4	21991.2	23151.9	24918.4	27502.7	26967.2
Pttg1ip	-0.260152	0.00312128	0.0380843	3766.61	3854.29	3837.05	4371.46	4526.76	4825.49
Aggf1	-0.270268	0.00311622	0.0380843	3718.99	4049.42	3914.79	4624.44	4940.3	4521.95
Sptlc2	-0.325812	0.00311895	0.0380843	6504.2	7660.23	8223.84	9124.92	9471.03	9449.73
Polr1a	0.339096	0.00312917	0.0381217	6638.98	5191.72	5608.42	4562.04	4547.4	4680.95
Slc11a2	0.439204	0.00313158	0.0381247	3787.59	2732.71	2648.73	2295.36	2185.99	2288.22
Slf1	0.361736	0.00314388	0.038248	1769.91	2201.71	1908.34	1507.75	1624.81	1443.2
Sgk3	0.487501	0.00315091	0.0382866	1308.27	895.363	971.757	800.254	708.819	759.403
Klf12	-0.92429	0.0031514	0.0382866	50.0385	49.2147	88.8463	112.997	118.269	115.634
Prr13	-0.374632	0.00315681	0.0383259	9473.42	12921	12077.5	14842.2	15378.1	14465.4
Bicdl1	0.436865	0.00316374	0.0383836	5762.5	3948.4	4436.76	3760.94	3301.21	3392.3
Syf2	-0.291867	0.0031708	0.0384427	4116.88	4506.17	4625.56	5166.66	5788.82	5253.56
Clasrp	-0.333758	0.00317444	0.0384604	1460.8	1374.56	1628.85	1833.25	1989.93	1788.99
Glis3	1.79463	0.00318264	0.0385331	101.691	43.1708	48.1251	16.022	6.35001	34.4678
Zyx	-0.37249	0.00319575	0.0386388	25510.8	34356.2	31962.5	37410.4	42172	39292.2
Ptpre	-0.277875	0.0031952	0.0386388	2766.65	2998.64	3105.92	3513.87	3524.25	3709.18
Ddx28	-0.506967	0.00321663	0.0388378	1961.19	2787.97	3331.74	3691.8	3889.38	3885.96
Ttf2	0.435759	0.00322885	0.038932	3222.64	4664.17	3609.38	2968.28	2932.11	2599.54
Nectin1	1.39838	0.00322865	0.038932	54.881	127.786	66.6347	30.3574	46.0375	17.7898
Usp48	-0.243449	0.00324514	0.0391016	13687.1	14615	14446.8	16651.9	17592.7	16356.6
Bmyc	1.43084	0.00330594	0.0398069	54.0739	30.2196	51.827	17.7085	19.8438	12.2305
Sh3d21	-0.816629	0.0033117	0.039849	125.903	73.3904	79.5915	168.652	175.419	151.214
Rflnb	1.46322	0.00337532	0.0405869	2557.61	940.26	1347.5	692.317	384.175	681.573
4833422C13Rik	1.83562	0.00338118	0.0406295	123.482	37.9903	35.1683	27.8276	7.93751	20.0136
Krt222	-0.978197	0.0033836	0.0406309	54.0739	37.9903	66.6347	83.4828	100.013	124.529
Adck5	0.458832	0.00338706	0.0406448	506.035	440.342	429.424	367.662	317.5	317.993
Kif15	0.601101	0.00341096	0.0409037	5396.9	10053.6	7411.26	5763.69	5240.34	4066.09
Hoxa7	2.39082	0.00342003	0.0409845	38.7395	22.4488	11.1058	8.43261	3.175	2.22373
Antxr2	-0.295461	0.00342502	0.0410163	3516.42	3363.87	3631.59	3964.17	4283.08	4650.93
Itgax	-0.5963	0.00342752	0.0410184	21381.8	40935.4	40802.7	50265.1	53786.1	51838.4
Snord55	-2.67964	0.00343568	0.0410722	0	3.45366	22.2116	53.9687	27.7813	66.7118
Atad2	0.417888	0.00344081	0.0410722	11106.1	16042.3	14069.2	11203.6	10151.3	9494.21
Paip2	-0.273076	0.00344008	0.0410722	6272.57	6224.37	6711.6	7243.61	8224.84	7733.01
Dzip1	0.644793	0.00344918	0.0411377	1515.68	784.845	927.333	686.414	661.988	719.376
Map3k20	1.51836	0.00346563	0.041278	61.3375	117.425	55.529	15.1787	47.625	18.9017
Serp1	-0.322072	0.00346368	0.041278	11574.2	13901.9	14598.6	16548.1	16374.3	17162.7
Cd40lg	-1.05912	0.0034702	0.0413045	34.7041	54.3952	44.4232	108.781	104.775	63.3763
Sp100	-0.282277	0.00348104	0.0413395	43146.1	41341.2	48556.4	51530	54745.8	55504.3
Lrrc8b	0.434648	0.00348253	0.0413395	2328.41	2994.33	2160.08	1924.32	1978.03	1637.78
Dda1	-0.251547	0.00348015	0.0413395	4092.67	4077.91	4429.36	4968.49	4954.59	5065.65
Itgb7	-0.410631	0.00348001	0.0413395	55106.1	81023.8	72911.4	89363.7	96772.5	91729.9
Mettl27	0.691211	0.00351023	0.0416337	491.507	276.293	340.578	215.875	257.969	213.478
Rassf1	-0.375539	0.00351205	0.0416337	1399.46	1710.43	1665.87	1848.43	2230.44	2111.43
Rrm2	0.637483	0.00351898	0.0416878	16287.5	33222.5	23899.7	18661.4	15543.2	12984.3
Eri1	0.341067	0.00352504	0.0417035	7456.55	9550.25	8780.98	7126.4	6832.61	6395.44
Aoah	1.90048	0.00352369	0.0417035	29.8617	67.3465	18.5097	6.74609	9.52501	15.5661
Cd86	-0.35877	0.00353027	0.0417374	1502.77	1754.46	1939.81	2127.55	2212.98	2310.45
Aanat	-1.40905	0.00354377	0.0418558	20.9839	12.9512	22.2116	54.8119	32.5438	60.0407
Iigp1	1.26624	0.00354743	0.0418558	5952.97	2421.02	2976.35	1797.83	1571.63	1349.8
Slc25a45	-0.360403	0.00354549	0.0418558	2036.24	2372.67	2469.19	2618.32	3058.32	3145.46
Wfikkn2	-0.515552	0.00356133	0.0419917	2295.32	3314.65	3888.88	4101.62	4535.49	4927.78
Atad3a	0.491403	0.00360102	0.0424313	1545.54	1028.33	1134.64	954.571	853.282	832.786
Hspa1b	1.19835	0.00360797	0.0424847	302.652	91.5221	198.053	64.0878	73.8188	121.193
Serf2	-0.29008	0.00361765	0.0425475	3074.95	3282.71	3622.34	3960.8	4085.43	4141.69
Lif	1.23088	0.00361814	0.0425475	457.61	160.595	129.568	137.451	84.9313	97.844
Lactb2	-0.34268	0.00362543	0.0425765	1631.9	2038.53	1913.9	2388.96	2432.05	2254.86
Itgb2l	4.26722	0.00362534	0.0425765	6.45658	65.6196	0	1.68652	0	2.22373
Twsg1	0.401975	0.00364511	0.042779	4468.76	6276.17	5639.89	4453.26	4043.37	3900.42
Selp	2.34258	0.00364811	0.0427857	114.604	18.1317	35.1683	9.27587	2.38125	22.2373
Pdzd2	0.919061	0.00366159	0.0429153	242.122	140.737	136.971	96.975	68.2626	112.298
Atn1	0.958172	0.0036908	0.0432288	215.488	102.747	131.419	72.5204	90.4876	68.9356
Asrgl1	-0.41469	0.00370094	0.0433187	2206.54	2905.4	3080.01	3368.83	3948.12	3590.21
Rnf10	-0.323213	0.00371028	0.0433991	11673.5	14777.4	13861.9	16137.5	16941	17352.9
Gpr65	0.309798	0.00371872	0.043469	2862.69	2633.42	2782	2417.63	2039.15	2221.5
Sfpq	-0.391032	0.00374135	0.0436346	18428.7	25714.3	23753.4	27847	31946.9	29234.2
Gadd45b	-0.578278	0.00374528	0.0436346	521.369	646.699	601.564	636.662	1080.29	923.959
Erlin2	0.319951	0.0037439	0.0436346	2171.83	1841.67	1876.88	1567.62	1539.88	1616.65
Sec61b	-0.308034	0.00375765	0.0437498	5834.33	6937.55	7129.92	8088.56	8437.57	8099.93
Ap2s1	-0.374673	0.00376769	0.0438087	5569.61	7624.83	7028.11	8506.81	9197.19	8509.1
Mon1b	-0.275397	0.00376719	0.0438087	5488.1	5750.35	5891.62	6358.19	7125.5	7244.91
Cpne5	-1.17287	0.00377518	0.0438668	23.4051	25.9025	24.0625	68.3041	49.2125	47.8102
Plcg1	-0.240269	0.00380767	0.0441838	13017.3	13268.1	13191.8	14647.4	16125	15858.5
Rps3a1	0.309438	0.00380823	0.0441838	70272.6	60935.6	61466.8	47209.9	56103.9	52170.9
Nars2	0.453242	0.00380999	0.0441838	709.417	655.333	631.179	459.577	428.625	574.834
Nf1	0.27126	0.00381446	0.0442065	2411.53	2525.49	2528.42	2143.57	1963.74	2076.96
Cct3	0.241753	0.00382252	0.0442709	10150.6	10189.2	9608.36	8624.03	8635.21	8072.13
Wbp1l	-0.240933	0.00382692	0.0442927	9779.3	9473.4	10291.4	11247.4	11878.5	11778
Nepro	-0.317487	0.00383829	0.0443951	1042.74	1055.96	1127.24	1253.93	1416.05	1343.13
Rpl30	0.341002	0.00385482	0.0445277	45497.9	35198.9	39247.9	29391.9	33418.5	31887.1
BC048403	0.492278	0.00386435	0.0446085	1168.64	775.348	895.867	670.392	633.413	718.264
Tspan4	0.518823	0.003879	0.0447483	346.234	282.337	288.751	207.442	229.394	204.583
Rpl5	0.322641	0.00394615	0.0454364	54828.5	45795.6	47096	36160.7	42914.1	39046.4
Syne1	-0.293977	0.00394639	0.0454364	7528.38	8929.45	8886.48	10097.2	10702.9	10262.5
Haspin	0.492068	0.00396135	0.045549	1879.67	2871.72	2615.41	2002.74	1666.88	1564.39
Ada	0.50142	0.00397009	0.0456197	521.369	385.947	447.934	336.461	289.719	332.447
Art3	-1.19362	0.00397718	0.045643	25.0193	42.3074	44.4232	69.1474	61.9125	122.305
Ifngas1	0.720628	0.0039773	0.045643	1501.16	680.372	1099.47	783.389	550.863	657.112
Orm1	2.69586	0.00398413	0.0456619	17.7556	32.8098	14.8077	5.90282	0	4.44746
Chd9	0.25127	0.00398256	0.0456619	3485.75	3430.35	3352.1	2770.11	2888.46	2973.12
Parp2	0.346904	0.00399763	0.0457636	1669.03	1767.41	1521.49	1435.23	1259.68	1207.48
Mien1	-0.321905	0.00399821	0.0457636	1097.62	1154.39	1175.36	1477.39	1497.81	1301.99
Fn1	2.38071	0.00400148	0.0457713	14.5273	139.873	70.3367	32.0439	3.175	7.78305
Rps4x	0.3186	0.00400942	0.0458026	112229	92626.4	98010.4	73606.5	85410.7	83839
4930592I03Rik	2.24617	0.00400883	0.0458026	54.0739	9.49758	33.3174	3.37304	10.3188	6.67118
Nbr1	-0.244709	0.00401433	0.0458289	6403.32	6659.53	6396.94	7370.1	7619.21	8073.24
Slc6a8	-0.686537	0.00402142	0.0458802	142.045	138.147	181.395	185.517	268.288	283.525
Myo18a	-0.359802	0.0040287	0.0459334	6996.51	9413.83	8690.28	10203.5	11085.5	10916.3
Id3	0.85137	0.00405494	0.0461728	1365.57	534.455	677.453	421.63	423.069	587.064
Trappc4	-0.271851	0.00405487	0.0461728	1897.43	1907.29	2037.91	2306.32	2443.16	2294.89
Tmem9b	-0.262075	0.00406859	0.0462983	3969.99	3826.66	4279.43	4963.43	4823.62	4680.95
Slfn2	-0.280956	0.00407147	0.0463012	21199.4	21815.1	24118.1	25181.5	27927.3	28444.8
Basp1	1.2523	0.0040783	0.0463489	85.5497	43.1708	51.827	23.6113	30.1625	22.2373
Selenon	-0.419331	0.00408773	0.0464261	1724.71	2267.33	2382.19	2963.22	2530.48	3020.93
Fam240a	1.86427	0.00409653	0.0464782	27.4405	27.6293	22.2116	6.74609	3.96875	11.1186
Il1rl1	-0.584461	0.00410616	0.0465453	1424.48	2724.08	2384.04	3152.11	3600.45	3036.5
Rtl8c	1.43196	0.0041099	0.0465577	117.833	50.0781	86.9954	13.4922	34.925	46.6983
Smyd1	-0.728714	0.00411535	0.0465895	491.507	1160.43	1043.94	1342.47	1489.08	1629.99
Vav3	0.339867	0.00412395	0.0466568	1162.18	1153.52	1025.43	928.43	892.969	822.779
Bace2	-1.42967	0.00413013	0.0466967	16.1415	56.9855	33.3174	136.608	57.15	93.3966
Pcdhgc3	-0.723136	0.00413326	0.0467021	409.993	482.65	732.982	839.888	650.082	1183.02
Rpl39	0.35856	0.00414627	0.0468191	36528.1	27802	31453.4	23283.3	27343.1	24079.6
Imp3	-0.310859	0.0041542	0.0468786	2143.59	1933.19	2187.84	2435.34	2528.89	2803.01
Rps4l	0.745498	0.00416114	0.0469268	231.63	143.327	242.476	111.31	132.556	122.305
Tbc1d30	0.399636	0.00417366	0.0470378	640.816	565.538	697.814	462.107	487.363	489.22
Mark4	-0.353404	0.00418128	0.0470635	2325.98	2592.84	3081.86	3402.56	3315.5	3485.69
Tktl1	-1.39322	0.00422003	0.0474672	16.9485	82.8879	70.3367	103.721	139.7	200.136
Wnk3	1.97128	0.00423994	0.047555	66.18	47.4879	68.4857	35.4169	3.96875	6.67118
Spin2c	0.872158	0.00424216	0.047555	305.074	177.864	175.842	114.683	90.4876	157.885
Btbd16	2.58369	0.00424226	0.047555	44.389	6.90733	20.3606	5.05956	1.5875	5.55932
Ern2	2.30091	0.00423331	0.047555	16.1415	50.9416	16.6587	3.37304	3.175	11.1186
Arhgap26	-0.406898	0.00424386	0.047555	12324	17738.9	16610.6	19008.8	21492.4	21373.4
Zfp442	0.725968	0.00426453	0.0476955	172.714	143.327	116.611	90.2289	88.1063	85.6135
Tspoap1	-1.25147	0.00426295	0.0476955	343.006	789.162	436.828	1047.33	1704.98	985.112
Mark3	-0.253568	0.00426084	0.0476955	4321.87	4621.87	4470.08	5223.16	5154.62	5616.03
Rnf145	-0.244616	0.00427552	0.0477881	12842.1	11921.2	11529.7	14171	14140.7	14700
Chn2	0.677691	0.00429342	0.0479577	386.588	354.864	418.318	328.872	177.8	216.813
Oxld1	-0.588788	0.00429806	0.0479791	191.276	156.278	175.842	250.448	229.394	309.098
Bckdk	0.31866	0.00430127	0.0479846	2702.89	3048.72	2546.93	2228.74	2343.95	2085.86
Fpgs	0.333564	0.0043129	0.0480837	782.861	752.035	736.684	598.715	615.157	590.4
H4c1	0.586875	0.00431663	0.0480949	14854.2	27391.9	23633.1	17544.9	14261.3	12051.5
Man2b2	-0.293997	0.00432036	0.048106	7729.34	9106.45	9380.69	10658	10631.5	10840.7
Glul	-0.259372	0.00432513	0.0481287	7568.73	8388.09	8549.61	9467.29	10037	9818.87
Dennd2d	0.515131	0.00433106	0.0481319	7629.26	4380.11	5371.5	4348.7	3802.07	4013.83
Cyb5rl	0.645702	0.00433012	0.0481319	305.881	259.025	192.5	145.884	168.275	174.563
Il4ra	1.27375	0.00433362	0.0481319	20656.2	7483.23	10654.2	5626.24	4928.4	5490.38
Riox2	-0.329735	0.00435409	0.0482983	3385.67	4045.1	3798.18	4468.44	5200.65	4438.56
Rbl1	0.362204	0.00435908	0.0483232	9061.81	12403.8	11509.3	8557.41	8402.64	8690.33
B3gnt3	0.506632	0.00436365	0.0483249	705.382	491.284	536.78	430.906	373.063	419.173
Tom1l2	0.482915	0.00436472	0.0483249	1033.05	703.684	818.127	577.634	584.2	669.342
Adnp	-0.61057	0.00438278	0.0484943	216.296	182.181	249.88	328.028	265.906	391.376
2700038G22Rik	0.750561	0.00438683	0.0485087	222.752	159.732	146.226	113.84	86.5188	116.746
Zfp202	0.960877	0.00439428	0.0485605	203.382	144.19	138.822	61.558	64.2938	126.753
Tor1b	-0.250755	0.00443729	0.048913	2735.17	2800.92	2941.18	3393.28	3271.05	3414.53
Tinf2	0.321967	0.00443646	0.048913	2560.84	2956.34	2732.02	2419.31	2073.28	2105.87
Naa40	0.36043	0.00443593	0.048913	4422.76	5926.49	4977.24	4174.98	3977.48	3785.9
Bin1	-0.282124	0.00444201	0.0489344	7185.37	8502.06	7999.87	9199.13	9903.63	9697.68
Agbl3	1.23204	0.00444689	0.0489575	124.289	50.9416	62.9328	39.6333	33.3375	28.9085
Ccdc12	-0.365171	0.00445203	0.0489835	3062.03	3878.47	4020.3	4361.34	4953	4792.13
Gpm6b	0.887628	0.00445848	0.0490237	288.125	162.322	133.269	118.056	94.4563	105.627
Tbc1d22a	-0.319282	0.00446406	0.0490546	4361.42	4820.45	5238.23	5585.76	5853.12	6543.32
Fbxl15	-0.729194	0.00448247	0.0492261	115.411	209.81	229.52	296.828	309.563	304.651
Klra6	1.05412	0.0044951	0.049334	188.855	88.0684	94.3992	47.2226	64.2938	68.9356
Hsd17b12	0.274693	0.0045119	0.0494875	3790.82	4254.05	3768.56	3372.2	3213.9	3183.27
Adamts10	-0.311381	0.00451571	0.0494984	2564.88	3148.88	2917.12	3481.82	3701.26	3523.5
Cse1l	0.348296	0.0045326	0.0496218	8657.47	11315.1	9602.81	8099.52	7981.16	7150.4
Maff	1.1016	0.00453202	0.0496218	267.948	95.8392	135.12	98.6615	63.5001	71.1593
Wdr46	0.353216	0.00453731	0.0496425	2551.96	1980.68	2139.72	1673.87	1779.59	1773.42
Scp2	-0.250671	0.00454319	0.049676	5008.69	5581.12	5382.61	6180.26	6434.94	6385.44
Chil3	5.38009	0.00456754	0.0499113	108.148	1390.96	162.885	35.4169	0	4.44746

## Sheet: Table_S3
Supplementary Table 3. Bulk RNA-seq of central memory precursor (CD44+CD62L+) CD8+ T cells isolated from spleen and mLN of Gfi1tdTomato reporter mice at D7 after LCMV Clone 13 infection. DEGs (p<0.05) for GFI1hi vs GFI1lo with DESeq2 normalized gene expression. Significance was determined by Wald’s test followed by Benjamini–Hochberg FDR testing.
Gene	Log2 Fold Change	p value	FDR	CMP_GFI-high-1	CMP_GFI-high-2	CMP_GFI-high-3	CMP_GFI-low-1	CMP_GFI-low-2	CMP_GFI-low-3
H2-Aa	-1.86989	6.57961e-73	1.10097e-68	2010.82	2006.79	1903.32	7950.44	6637.86	7051.43
Ms4a1	-2.16546	1.6702e-68	1.39737e-64	542.12	654.769	553.552	2657.6	2649.18	2546.54
Cd79a	-2.12812	4.15251e-68	2.31613e-64	571.623	633.528	692.915	2742.37	2658.02	2895.21
Cd74	-1.94533	4.66692e-67	1.95229e-63	5949.49	6342.67	5409.8	25393.9	19632	23148.3
Pax5	-2.19314	1.1285e-65	3.77665e-62	857.434	720.338	770.88	3120.56	3764.51	3857.68
Cd79b	-1.87807	1.15852e-61	3.23091e-58	836.229	938.287	881.006	3449.38	3034.58	3276.19
Scd1	-2.23004	2.50736e-57	5.99367e-54	851.903	1261.52	969.691	4902.54	4948.31	4614.07
Ighd	-2.11509	5.19406e-54	1.0864e-50	754.174	633.528	604.229	3197.88	2564.15	2867.36
H2-Eb1	-1.80883	1.3013e-51	2.41941e-48	1910.33	1909.82	1634.34	7197.78	5678.24	6233.78
Fcmr	-2.59865	2.09814e-50	3.51081e-47	319.003	261.354	243.641	1954.31	1374.84	1662.04
Bank1	-1.93535	1.55708e-47	2.36861e-44	500.631	458.985	553.552	1932.88	2050.66	1802.4
Spock2	1.91161	1.70217e-47	2.37353e-44	2499.47	3069.75	2696.62	775.017	650.425	770.868
Spib	-2.13375	2.32034e-45	2.98663e-42	419.498	332.464	385.927	1747.51	1468.7	1776.78
Chst3	-2.26932	4.67364e-43	5.586e-40	300.563	376.792	261.183	1592.88	1384.77	1548.42
Cd19	-2.10322	5.26644e-43	5.87489e-40	347.584	342.622	268.005	1354.42	1401.34	1363.5
Syk	-1.55883	1.7998e-42	1.88225e-39	1377.43	1200.56	1449.18	4023.19	3702.67	4137.29
H2-Ab1	-1.64663	4.76112e-42	4.68634e-39	1821.82	2098.22	1908.2	6899.7	5243.15	6103.45
Wdfy4	-1.37184	1.04831e-41	9.74521e-39	1576.57	1421.28	1547.61	4000.84	3955.55	3806.44
Mef2c	-1.69953	5.32143e-41	4.6865e-38	518.149	587.353	530.163	1820.17	1783.42	1708.83
Ebf1	-2.32334	6.51979e-41	5.45478e-38	178.863	201.325	229.997	1061.92	1079.99	910.114
Blnk	-2.11081	4.38863e-40	3.49691e-37	236.947	211.484	229.022	972.497	926.496	1027.08
Cybb	-2.17385	4.98057e-36	3.62347e-33	673.04	652.922	572.069	3600.29	2129.06	2833.94
Iglv1	-2.27785	6.74594e-36	4.70333e-33	200.99	189.32	212.455	1143.9	829.319	947.989
Ciita	-1.8577	6.6056e-34	4.42126e-31	464.674	428.509	485.333	1822.97	1379.25	1792.38
Iglc2	-2.01882	7.1015e-32	4.57036e-29	177.941	183.779	180.294	711.674	738.767	746.36
Dennd5b	-2.45062	3.98312e-31	2.4685e-28	103.261	101.586	89.6599	584.057	504.659	521.338
Pou2af1	-1.35482	8.49448e-31	5.07636e-28	1514.8	1270.75	1621.67	3710.21	3777.76	3783.04
Iglc1	-2.00318	1.35024e-30	7.79089e-28	236.947	193.937	194.913	851.401	872.386	785.349
Lyn	-1.8597	3.75237e-30	2.09295e-27	567.935	631.681	569.145	2636.18	1718.27	2063.07
Marchf1	-1.99299	2.01846e-29	1.08952e-26	207.444	208.713	183.218	879.346	733.246	773.096
Tox2	2.08798	4.93156e-28	2.57874e-25	838.995	1050.96	1048.63	190.028	274.967	227.25
Ly6d	-2.0038	1.16749e-27	5.9199e-25	214.82	223.49	200.76	901.702	707.847	953.559
Lrrk2	-1.92291	2.91571e-27	1.43496e-24	425.029	385.104	311.86	1713.05	1252.26	1288.86
Rnase6	-2.44123	4.13814e-27	1.97839e-24	71.9139	86.81	87.7107	439.673	454.966	443.36
H2-DMb2	-2.03108	4.74848e-27	2.20712e-24	389.072	522.707	301.14	1780.12	1464.28	1714.4
Jchain	-1.8032	2.22684e-26	1.00707e-23	963.461	871.794	994.055	4313.83	2592.86	2964.28
Aldh2	-1.48727	3.28985e-25	1.44866e-22	401.98	366.634	385.927	1056.33	1057.91	1122.88
Ikzf2	1.16969	4.87375e-25	2.09109e-22	5925.52	5831.97	5214.89	2794.53	2242.81	2505.32
H2-Ob	-1.42635	2.62953e-24	1.1e-21	616.8	506.084	630.543	1626.42	1604.53	1480.47
Fcrla	-2.499	8.25793e-24	3.37024e-21	138.296	97.8921	132.541	917.538	527.849	637.191
Cd55	-1.32806	1.89175e-23	7.53683e-21	567.935	592.894	529.188	1505.32	1357.17	1380.21
Igkv1-110	-3.24837	2.08643e-22	8.11912e-20	20.2834	49.8696	35.0843	353.974	280.489	365.382
H2-Eb2	-2.39618	9.26874e-21	3.44653e-18	77.4457	71.1103	101.355	522.577	365.519	425.537
Ighv7-3	-5.04675	1.23822e-20	4.50414e-18	5.53184	0	13.6439	212.384	226.379	188.261
Cyp4f18	-2.33871	1.60099e-20	5.69985e-18	70.9919	114.515	86.7362	516.988	399.752	460.07
Gpr55	1.04172	4.61753e-20	1.57684e-17	2394.36	2659.71	2426.66	1204.44	1146.25	1283.29
Fcer2a	-2.16392	4.59825e-20	1.57684e-17	95.8851	99.7391	80.8888	428.495	362.206	448.93
Cd180	-1.5984	5.8219e-20	1.94836e-17	245.245	217.949	212.455	666.962	713.369	666.154
Bcl11a	-2.02855	6.41829e-20	2.10583e-17	148.438	285.365	254.361	996.716	919.87	890.063
Ighv9-3	-2.26618	9.95844e-20	3.20451e-17	248.933	142.221	153.981	652.057	1089.93	882.265
Snord17	-1.64293	1.97546e-19	6.12136e-17	933.036	787.755	810.837	2606.37	1893.85	3406.52
Igkv10-94	-3.33692	1.96457e-19	6.12136e-17	16.5955	60.9517	44.8299	421.043	309.2	505.743
Dmrta1	-1.80398	7.66934e-19	2.33329e-16	149.36	213.331	169.574	573.811	642.695	642.761
Asap1	0.924154	1.77896e-18	5.3156e-16	10332.5	11522.6	11061.3	6458.16	5186.83	5699.07
Tsc22d3	-0.746856	2.06075e-18	6.04956e-16	5433.18	5411.77	5344.51	8689.13	9049.62	9430.88
Tlr9	-1.628	4.5379e-18	1.30918e-15	313.471	445.132	331.352	1255.68	925.392	1187.49
Cxcr2	-4.50578	1.19604e-17	3.3921e-15	14.7516	7.38809	8.77107	380.056	90.5515	231.706
Wipf3	2.62487	1.61033e-17	4.49095e-15	238.791	281.671	265.081	33.5344	41.9629	52.3566
Ltf	-2.87339	1.68714e-17	4.62802e-15	112.481	86.81	99.4055	1095.46	315.826	776.438
Fn1	-2.54992	1.87336e-17	5.01005e-15	73.7578	101.586	134.49	871.894	418.524	521.338
Csf3r	-3.42681	1.88629e-17	5.01005e-15	33.191	57.2577	48.7282	813.209	198.772	483.463
Igkv8-28	-6.23958	6.43852e-17	1.68337e-14	0	0	5.84738	132.275	134.723	162.64
Ctsh	-1.7052	1.79201e-16	4.61319e-14	221.273	183.779	276.776	862.579	690.179	668.382
Serpinb1a	-1.70542	2.4959e-16	6.32786e-14	151.203	185.626	144.235	568.222	475.947	524.68
Igkv3-2	-3.28084	3.65068e-16	9.11743e-14	82.0556	34.1699	58.4738	891.456	229.692	575.923
Cr2	-1.43363	9.32933e-16	2.2957e-13	244.323	318.611	320.631	755.455	859.135	771.982
Crtam	0.771036	1.05817e-15	2.56613e-13	5885.87	5771.02	5952.63	3569.55	3157.15	3591.44
Ly86	-2.05832	1.27749e-15	3.05374e-13	165.955	96.0451	140.337	704.222	502.45	467.868
Ifitm6	-3.80079	1.31497e-15	3.09908e-13	14.7516	12.9291	11.6948	248.713	90.5515	209.426
Plcg2	-0.989502	1.48969e-15	3.46209e-13	1028.92	1221.8	1119.77	2402.37	2060.6	2227.94
Dok3	-1.60272	1.51906e-15	3.48197e-13	230.493	167.155	187.116	639.016	581.959	554.757
Synj2	1.09371	2.18421e-15	4.93897e-13	1234.52	1437.91	1230.87	591.509	605.149	632.735
Mpeg1	-1.37912	3.11747e-15	6.95529e-13	1397.71	1418.51	1358.54	4646.38	2527.71	3682.79
Il1rl1	1.0607	4.7768e-15	1.05171e-12	1914.02	2197.96	1892.6	853.264	1082.2	944.647
Serpina3f	-1.3901	8.65136e-15	1.88004e-12	555.949	960.451	802.066	2230.97	1871.76	1972.84
Unc93b1	-0.927944	1.06943e-14	2.29421e-12	1668.77	1828.55	1537.86	3459.63	2868.94	3250.57
Rasgrp3	-1.76176	1.24454e-14	2.63607e-12	140.14	123.75	197.836	557.043	496.929	510.199
2310001H17Rik	1.03751	1.54801e-14	3.23786e-12	1958.27	2241.36	2303.87	1159.73	909.932	1097.26
Slamf6	0.865658	1.87901e-14	3.88166e-12	12193.1	13113.9	13095.2	8126.5	6102.29	6843.12
Siglecg	-2.26268	2.49051e-14	4.97727e-12	158.579	62.7987	101.355	558.906	432.88	556.985
Napsa	-1.51642	2.4986e-14	4.97727e-12	293.187	416.503	299.191	1099.18	777.417	1009.26
Xcl1	1.61588	2.96758e-14	5.84194e-12	1375.58	1278.14	1413.12	287.837	590.793	450.044
Kctd12	-1.05548	3.36306e-14	6.54351e-12	1068.57	801.607	909.268	2039.08	1802.19	1934.97
Blk	-2.04671	3.55686e-14	6.8255e-12	237.869	144.068	108.177	620.386	586.376	819.882
Ighv14-3	-2.27138	3.58958e-14	6.8255e-12	55.3184	50.7931	56.5247	325.097	226.379	232.82
Oasl2	-1.48879	9.77363e-14	1.83755e-11	1135.87	781.29	992.106	3584.45	1898.27	2680.21
Igkv6-23	-3.16506	1.08809e-13	1.97902e-11	14.7516	72.0338	25.3387	326.029	373.249	307.456
Il9r	-2.01889	1.07852e-13	1.97902e-11	66.382	81.2689	60.4229	273.864	301.47	268.467
Cphx1	2.116	1.72337e-13	3.10077e-11	298.719	275.206	282.623	84.7675	54.11	57.9265
Slpi	-2.34952	1.88232e-13	3.35074e-11	134.608	112.668	121.82	932.442	306.992	640.533
Tlr7	-1.44435	2.16847e-13	3.81947e-11	1406.01	980.768	945.327	3909.55	2192.01	2965.39
Fcer1g	-2.29268	3.22025e-13	5.55509e-11	103.261	96.0451	105.253	770.359	301.47	418.853
Pik3c2b	-1.171	3.70772e-13	6.33074e-11	379.853	414.656	338.174	792.716	884.533	874.467
Slfn4	-3.38846	3.75336e-13	6.34393e-11	20.2834	41.558	29.2369	491.838	107.116	354.243
Mgat4a	-0.762552	5.1108e-13	8.55191e-11	1749.9	1744.51	1898.45	3062.81	3205.74	2879.61
Hp	-3.00257	7.78256e-13	1.28936e-10	35.035	56.3341	46.7791	590.578	143.557	372.066
Igkv14-126	-9.24849	7.94182e-13	1.30285e-10	0	0	0	67.0688	99.3858	149.272
Cd24a	-1.18553	1.41559e-12	2.29971e-10	650.913	465.449	471.689	1117.81	1252.26	1243.19
Hivep3	0.848338	1.50125e-12	2.41542e-10	2606.42	2311.55	2423.74	1222.14	1391.4	1465.99
Batf	0.850441	1.90955e-12	3.01439e-10	3415.91	4144.72	3677.03	2279.41	1862.93	2088.69
Cecr2	-2.96579	2.43739e-12	3.81167e-10	40.5668	12.9291	28.2623	149.042	259.507	230.592
Il7r	-0.645108	3.41984e-12	5.29853e-10	18644.1	16639.8	17585	26639.3	29920.6	26120.4
Igkv9-124	-6.54573	3.60279e-12	5.53077e-10	0	0	3.89825	180.713	44.1714	129.221
Igkc	-1.89748	4.33369e-12	6.59234e-10	10640.5	7943.11	8702.85	43305.9	23616.3	34735.8
Prf1	-0.614258	4.724e-12	7.12133e-10	11330.1	13105.5	12163.5	18653.5	18285.9	19085.7
Igf2bp3	1.04914	5.57048e-12	8.32239e-10	1017.86	1321.54	1153.88	556.112	595.21	536.934
Tnfrsf13c	-1.13334	5.7036e-12	8.44587e-10	392.76	384.18	350.843	891.456	723.307	858.871
Smyd1	1.04272	8.3082e-12	1.21948e-09	1125.73	1181.17	1137.32	635.29	474.843	560.327
Tns1	1.12507	1.07142e-11	1.55896e-09	1506.5	1967.08	1849.72	677.208	986.128	778.665
Cd33	-3.19036	1.09526e-11	1.57991e-09	13.8296	25.8583	21.4404	290.631	97.1772	169.324
Id3	0.973429	1.84677e-11	2.6412e-09	2316	1746.36	1835.1	916.607	1094.35	993.662
Plagl1	1.96192	1.9167e-11	2.71797e-09	310.705	371.251	273.852	101.535	56.3186	86.8897
Trerf1	0.952961	2.04071e-11	2.86951e-09	2577.84	2800.08	2587.47	1090.8	1554.83	1471.56
Ckap4	-1.78784	2.19082e-11	3.05491e-09	217.586	129.291	226.099	845.812	462.696	668.382
Foxp3	1.66203	2.69566e-11	3.69725e-09	491.411	423.891	334.275	106.192	144.661	144.816
Snn	-0.895456	2.67924e-11	3.69725e-09	715.451	893.958	785.498	1441.98	1497.41	1516.11
Ell2	-1.13569	3.25489e-11	4.42797e-09	309.783	273.359	300.166	690.249	632.756	617.14
Trim7	-2.4136	3.39115e-11	4.57613e-09	37.8009	27.7053	30.2115	182.576	136.931	190.489
F630028O10Rik	-5.7201	4.01809e-11	5.29407e-09	3.68789	0	1.94913	161.151	34.2329	101.371
Trim30c	-1.61782	3.98408e-11	5.29407e-09	554.106	247.501	324.53	1356.28	1026.99	1072.75
Cd83	-1.35277	4.01179e-11	5.29407e-09	230.493	173.62	244.615	520.714	538.892	597.088
Ttbk1	1.84527	4.27099e-11	5.58332e-09	409.356	730.497	465.841	160.22	103.803	182.691
Gm22442	-0.845646	4.86964e-11	6.31656e-09	2153.73	1707.57	1732.77	3218.37	3119.61	3716.21
Spi1	-2.05295	5.40586e-11	6.95817e-09	182.551	105.28	111.1	795.51	339.016	520.224
Sdc4	-1.60685	5.51034e-11	6.98519e-09	221.273	144.068	128.642	548.66	443.923	512.426
Camk4	0.652621	5.49475e-11	6.98519e-09	4164.55	4652.65	4600.91	2738.64	2982.68	2815
Aicda	1.73779	6.07638e-11	7.60223e-09	470.206	643.687	516.519	217.973	104.907	164.868
Lyl1	-2.04087	6.08796e-11	7.60223e-09	135.53	55.4106	95.5072	468.55	372.144	337.533
Ptafr	-3.7229	6.76369e-11	8.38347e-09	25.8152	5.54106	15.593	354.906	75.0915	189.375
Fam43a	-1.68788	7.25467e-11	8.92591e-09	134.608	228.107	132.541	603.619	426.254	565.897
Gm5431	-2.65724	7.50406e-11	9.16536e-09	38.7228	44.3285	50.6773	413.591	121.471	307.456
Palm	0.901435	7.64121e-11	9.26524e-09	1181.05	1473	1342.95	713.537	722.203	704.029
Adgrg1	-1.42266	7.8753e-11	9.48039e-09	140.14	168.079	153.981	362.358	430.672	446.702
Foxp1	-0.531705	8.06323e-11	9.62255e-09	10115	9697.79	9627.71	13738.9	14616.3	14206.5
Fam135b	-2.62898	8.10841e-11	9.62255e-09	44.2547	33.2464	21.4404	131.343	276.072	206.085
Hhex	-1.80454	8.62678e-11	1.01656e-08	95.8851	72.0338	114.999	385.645	269.446	331.963
Snx29	-1.02366	9.00663e-11	1.04658e-08	420.419	447.903	370.334	851.401	792.877	874.467
Igkv4-57	-1.89057	9.66224e-11	1.11502e-08	84.8215	62.7987	56.5247	251.508	229.692	276.265
B230219D22Rik	0.579066	1.32201e-10	1.51515e-08	4727.88	4534.44	4669.13	3070.26	3080.96	3174.82
Dusp4	1.2553	1.44153e-10	1.64089e-08	1965.65	2403.9	2094.34	593.372	1141.83	974.724
Bcar3	-1.94265	1.46893e-10	1.66078e-08	62.6941	69.2633	105.253	380.056	266.133	264.011
Cd177	-3.18515	1.90707e-10	2.14168e-08	46.0986	24.0113	16.5676	467.618	108.22	212.768
Ssh2	-0.480078	1.98965e-10	2.21953e-08	22327.4	21951.8	22109	31313.7	30467.3	30818
Myof	-1.86461	2.06956e-10	2.29337e-08	86.6654	106.204	104.278	476.002	239.63	365.382
Tcf4	-1.45115	2.36337e-10	2.60173e-08	212.054	398.033	400.546	1035.84	817.172	909
Igkv6-25	-2.98463	2.40521e-10	2.63048e-08	13.8296	28.6288	13.6439	119.233	213.127	112.511
Nfam1	-1.6626	2.4402e-10	2.65142e-08	232.337	136.68	163.727	740.551	451.653	493.489
Igkv4-57-1	-4.84249	2.55697e-10	2.76037e-08	3.68789	3.69404	9.74564	312.988	17.6686	158.184
Ighv7-1	-8.45532	2.68498e-10	2.87999e-08	0	0	0	56.8222	75.0915	50.1287
St8sia6	-2.25969	2.80735e-10	2.99206e-08	85.7434	33.2464	46.7791	292.494	221.962	279.607
Hck	-1.70971	3.05756e-10	3.23811e-08	198.224	130.215	169.574	744.277	380.979	502.401
Nuak2	-2.1053	3.28089e-10	3.45277e-08	164.111	49.8696	113.049	476.002	401.96	529.136
Btk	-1.633	3.50651e-10	3.66715e-08	176.097	96.0451	134.49	452.714	440.61	367.61
Lifr	-2.55122	3.75809e-10	3.90585e-08	44.2547	19.3937	29.2369	132.275	185.52	227.25
Ffar2	-2.40142	3.8154e-10	3.94093e-08	35.035	40.6345	35.0843	257.097	118.159	209.426
Plxdc2	1.11387	4.09018e-10	4.19883e-08	685.948	935.516	806.939	394.961	337.912	388.776
Hdac9	-2.27764	4.36192e-10	4.45049e-08	66.382	35.0934	29.2369	207.727	223.066	203.857
Fgd2	-1.76543	4.66462e-10	4.73049e-08	118.012	114.515	67.2449	393.098	332.39	294.088
Entpd1	-1.01016	5.39999e-10	5.44326e-08	986.511	1190.41	1166.55	2769.38	1780.11	2182.27
Zbtb32	0.625498	6.00086e-10	6.01272e-08	3411.3	3559.21	3509.4	2425.65	2157.78	2207.89
Cd69	-0.884762	6.23421e-10	6.20934e-08	2231.17	2821.32	2850.6	5742.76	4048.31	4798.99
Gda	-2.32383	6.61321e-10	6.54786e-08	129.076	97.8921	87.7107	862.579	214.232	497.945
Igkv8-21	-3.73348	6.88042e-10	6.77236e-08	3.68789	7.38809	25.3387	257.097	83.9257	140.36
Ccdc28b	1.44409	7.99164e-10	7.82013e-08	410.278	370.328	339.148	119.233	131.41	161.526
Igkv12-44	-3.99764	8.49524e-10	8.26459e-08	18.4395	78.4984	40.9317	1056.33	418.524	727.423
Zbtb20	-0.86948	9.19874e-10	8.89726e-08	1232.68	941.057	1229.9	2281.27	1931.4	2004.03
B430306N03Rik	-1.3803	9.4673e-10	9.10439e-08	342.974	199.478	237.794	644.605	605.149	782.007
Ncf2	-1.68117	9.58524e-10	9.16514e-08	152.125	211.484	169.574	786.195	363.31	559.213
Lad1	1.70101	1.08587e-09	1.03238e-07	614.034	916.123	715.33	137.864	341.224	212.768
Igkv4-86	-4.01634	1.11151e-09	1.0463e-07	1.84395	7.38809	7.79651	46.5755	108.22	120.309
Ighv14-2	-5.21767	1.1168e-09	1.0463e-07	23.9713	1.84702	7.79651	527.235	315.826	408.827
Synpo	1.24721	1.11927e-09	1.0463e-07	751.408	929.052	789.397	421.043	253.986	364.268
Ighg2c	-2.07816	1.1814e-09	1.09825e-07	8552.22	5527.21	7277.07	40513.3	19445.4	30222
Slc43a1	1.08536	1.21418e-09	1.12248e-07	654.601	682.474	639.314	350.248	266.133	314.14
Egr1	0.594467	1.28588e-09	1.18223e-07	3132.86	3276.62	3073.77	2111.73	2121.33	2047.48
Erich3	3.17694	1.50606e-09	1.3771e-07	92.1973	120.056	130.592	9.31511	22.0857	6.68382
Dpy19l3	0.731651	1.80305e-09	1.6397e-07	2601.81	3250.76	2885.68	1883.51	1646.49	1731.11
Lyst	-0.485631	1.84347e-09	1.66739e-07	10618.4	10163.2	10489.2	14500.8	15051.4	14233.2
Itga7	1.59776	2.14175e-09	1.92677e-07	589.14	598.435	542.832	236.604	107.116	227.25
Cacna1h	-2.20355	2.43816e-09	2.17009e-07	59.0062	64.6457	38.9825	236.604	155.704	357.585
Rhob	-1.33809	2.45497e-09	2.17349e-07	534.744	465.449	544.781	1762.42	823.797	1317.83
Zbtb10	-1.8853	2.7305e-09	2.4047e-07	60.8502	79.4219	47.7536	238.467	265.029	191.603
A530040E14Rik	-1.51529	2.84733e-09	2.49447e-07	131.842	146.838	139.363	493.701	289.323	411.055
Ngp	-3.0035	2.90051e-09	2.52783e-07	219.429	158.844	138.388	2157.38	675.823	1310.03
Swap70	-0.808803	2.98116e-09	2.58465e-07	928.426	904.117	959.945	1874.2	1547.1	1468.21
P2rx7	1.36343	3.20852e-09	2.76743e-07	1152.47	1249.51	1238.67	683.729	306.992	422.195
Axl	0.797213	4.72732e-09	4.03583e-07	1439.2	1722.35	1508.62	981.812	879.012	825.452
Csf2rb	-1.50894	4.94286e-09	4.19842e-07	209.288	165.308	137.413	605.482	346.746	504.629
Ralgps2	-0.764583	5.07046e-09	4.28505e-07	918.285	806.225	786.473	1481.1	1439.99	1344.56
Igkv15-103	-1.29767	5.1799e-09	4.35554e-07	223.117	164.385	167.625	398.687	503.554	463.412
Ero1b	-0.70154	5.69712e-09	4.7665e-07	985.589	977.998	1027.19	1605.92	1731.52	1526.14
Carmil1	-1.64178	6.26754e-09	5.21765e-07	118.934	94.1981	72.1177	340.001	252.882	297.43
Ceacam1	-2.10679	6.40394e-09	5.30481e-07	36.8789	57.2577	40.9317	226.357	134.723	220.566
Lilrb4b	-1.49835	6.51649e-09	5.37145e-07	247.089	284.441	288.471	1047.02	454.966	813.199
Ighj2	-1.9966	8.23337e-09	6.72044e-07	74.6798	44.3285	49.7027	270.138	160.121	242.846
Irs2	-1.3371	8.58993e-09	6.97744e-07	776.301	374.022	441.477	1496.01	1109.81	1415.86
Aqp9	-1.07171	9.03395e-09	7.30266e-07	244.323	276.13	284.573	499.29	597.419	595.974
Irf8	-0.605691	1.01598e-08	8.17236e-07	3592.93	4489.19	4046.39	6060.41	6265.72	6130.18
Tnfaip2	-2.02419	1.02075e-08	8.17236e-07	122.622	59.1047	91.609	482.523	203.189	425.537
Bace2	2.13255	1.06548e-08	8.48983e-07	347.584	321.382	210.506	79.1784	30.92	90.2316
Pygl	-2.78209	1.11021e-08	8.80434e-07	42.4107	23.0878	76.016	540.276	114.846	316.368
Serinc3	-0.509464	1.20762e-08	9.42542e-07	18268.9	18292.9	18641.5	25427.4	28615.4	24540.8
Tbc1d4	0.899457	1.21106e-08	9.42542e-07	1308.28	1316	1353.67	867.236	651.529	611.57
Stc2	-1.73159	1.20898e-08	9.42542e-07	68.226	77.5749	75.0414	258.96	295.949	178.235
Arxes2	2.11808	1.24982e-08	9.68208e-07	143.828	149.609	159.828	33.5344	44.1714	26.7353
Fgf13	-0.640515	1.25909e-08	9.70889e-07	1464.09	1563.5	1427.74	2435.9	2360.96	2147.74
Socs3	-0.629531	1.39733e-08	1.07255e-06	4293.63	3372.66	3672.16	5608.63	5994.07	5939.69
Plscr1	0.984448	1.41685e-08	1.08257e-06	842.683	938.287	761.134	497.427	409.69	376.522
Egr2	1.15892	1.54736e-08	1.17201e-06	2150.96	1385.27	1690.87	575.674	1013.73	753.044
Fam81a	1.93763	1.5498e-08	1.17201e-06	200.99	244.73	194.913	52.1646	77.3	37.875
Lynx1	-1.26513	1.55492e-08	1.17201e-06	129.076	144.068	150.083	331.618	333.494	352.015
Scn4a	-2.61574	1.62678e-08	1.22067e-06	22.1273	29.5523	9.74564	120.165	125.889	131.449
Abca1	-1.00212	1.77629e-08	1.32691e-06	2452.45	1630	2034.89	3060.94	5074.19	4119.46
Ssbp3	0.582513	1.80653e-08	1.3435e-06	3902.71	4000.65	3931.39	2403.3	2654.7	2847.31
Chil3	-2.5658	1.95137e-08	1.44479e-06	346.662	249.348	378.131	2969.66	1026.99	1770.1
Dhcr24	0.669608	2.05113e-08	1.51197e-06	2212.73	2290.31	2028.07	1495.07	1330.66	1278.84
Rttn	-0.696498	2.12118e-08	1.55674e-06	1049.2	1014.94	1094.43	1872.34	1581.34	1663.16
Crip1	0.634105	2.18384e-08	1.59573e-06	11496.1	14152.8	12797	8788.8	7224.24	8758.04
Jdp2	0.980453	2.30754e-08	1.67879e-06	674.884	862.559	683.169	398.687	376.562	349.787
Peg13	-1.11293	2.52818e-08	1.83134e-06	669.352	397.11	481.434	939.894	1172.75	1236.51
Cd300lf	-2.42981	2.59031e-08	1.86826e-06	25.8152	46.1755	31.186	282.248	103.803	169.324
Cacna1i	-0.959432	2.69561e-08	1.93586e-06	547.652	456.214	436.605	900.771	814.963	1086.12
Fbxw8	0.684057	2.80553e-08	2.00619e-06	2336.28	2682.8	2434.46	1494.14	1412.38	1733.34
Kmo	-1.45372	3.13727e-08	2.23387e-06	134.608	122.827	87.7107	290.631	299.262	356.471
Rab39b	1.31966	3.16668e-08	2.24526e-06	307.017	319.535	275.802	115.507	123.68	122.537
Igkv5-43	-2.66733	3.32378e-08	2.3467e-06	14.7516	79.4219	56.5247	517.92	179.999	258.441
5031439G07Rik	-0.825691	3.86967e-08	2.72064e-06	728.358	684.321	606.179	1237.05	1040.24	1301.12
Prickle1	1.45929	4.32788e-08	3.00491e-06	409.356	464.526	391.775	98.7401	168.956	193.831
Espn	0.8693	4.39738e-08	3.04055e-06	1238.21	1380.65	1261.09	783.4	564.29	775.324
C5ar1	-3.41801	4.43376e-08	3.05309e-06	7.37578	20.3172	15.593	301.809	44.1714	115.853
H2-DMa	-0.819812	4.5744e-08	3.13702e-06	1181.97	904.117	842.023	1714.91	1632.13	1822.46
Cacna1e	-2.2851	4.89076e-08	3.34029e-06	55.3184	64.6457	21.4404	145.316	299.262	246.188
App	-1.19672	5.11615e-08	3.48002e-06	443.469	276.13	380.08	1058.2	693.492	767.526
H2-DMb1	-1.36555	5.25952e-08	3.56306e-06	111.559	109.898	94.5327	284.111	258.403	271.809
Icosl	-0.883519	5.29325e-08	3.57145e-06	633.395	496.849	555.501	1040.5	908.827	1160.76
Dennd4a	-0.778095	5.34479e-08	3.59174e-06	5828.71	6271.56	6766.4	13570.2	8686.31	10093.7
Uqcr10	0.578012	5.54954e-08	3.70982e-06	2009.9	2103.76	2086.54	1391.68	1391.4	1370.18
Trio	-0.972456	5.56484e-08	3.70982e-06	1043.67	715.721	782.575	1314.36	1856.3	1819.11
Irf7	-0.887662	5.91787e-08	3.92951e-06	8398.25	6903.24	7565.54	18078.8	10018.1	14208.7
Pkib	-1.73745	6.25506e-08	4.13699e-06	60.8502	120.056	64.3212	299.015	280.489	238.39
F730311O21Rik	-1.3047	6.28311e-08	4.13919e-06	259.074	146.838	179.32	486.249	441.714	517.996
Tdrd7	-1.58232	6.47736e-08	4.23381e-06	242.479	162.538	151.057	745.209	332.39	587.063
Adrb2	-0.925908	6.45615e-08	4.23381e-06	396.448	506.084	374.232	842.086	793.982	789.805
Tns3	-1.35553	7.02755e-08	4.57556e-06	283.968	192.09	197.836	689.318	399.752	634.963
Akr1e1	1.13061	7.11391e-08	4.61384e-06	363.257	370.328	414.19	170.466	175.581	178.235
Ttc28	-1.23833	7.23353e-08	4.67331e-06	877.718	585.506	583.764	1031.18	2095.94	1704.38
Zbtb18	-0.897028	7.74577e-08	4.985e-06	582.687	441.438	434.655	871.894	924.287	921.254
Ankrd29	1.85505	8.06701e-08	5.17185e-06	165.033	138.527	153.006	41.918	41.9629	42.3309
Lmo2	-1.32233	8.12632e-08	5.18999e-06	119.856	106.204	140.337	285.974	294.844	335.305
Atp1a3	-2.08683	8.56301e-08	5.42746e-06	51.6305	52.6401	46.7791	281.316	108.22	251.757
Dnmt3a	0.52377	8.55959e-08	5.42746e-06	5687.65	5981.58	5564.76	3790.32	3861.69	4336.69
Camp	-2.82921	9.40099e-08	5.9361e-06	20.2834	12.9291	11.6948	130.411	55.2143	133.676
Ppp1r13b	-0.692793	9.64321e-08	6.06616e-06	1978.55	1514.56	1658.71	2935.19	2528.82	2862.9
Ust	-0.894322	1.00667e-07	6.30883e-06	661.976	591.047	606.179	1392.61	948.582	1112.86
Scart2	-0.793824	1.02782e-07	6.41733e-06	1006.79	815.46	967.742	1367.46	1801.09	1669.84
Coro1a	0.451826	1.10692e-07	6.88554e-06	85549.8	90386.8	82588.4	65744.2	59023	64243.8
Ighm	-0.449757	1.14643e-07	7.10489e-06	19818.7	19045.6	18072.3	24659.9	26976.6	26130.4
Akap1	1.0445	1.295e-07	7.99604e-06	478.504	662.157	544.781	288.768	253.986	274.037
Pxdc1	-2.48568	1.31403e-07	8.08372e-06	18.4395	13.8527	16.5676	95.0141	88.3429	90.2316
Lrg1	-3.60977	1.37399e-07	8.42161e-06	20.2834	3.69404	9.74564	229.152	30.92	151.5
Cd160	1.06549	1.42514e-07	8.70321e-06	3471.23	3405.91	3394.41	1009.76	2251.64	1648.68
Zdhhc2	0.812165	1.45461e-07	8.8509e-06	1864.23	2729.9	2532.89	1487.62	1363.79	1206.43
Cnr2	-0.931548	1.47958e-07	8.97021e-06	1514.8	895.805	1053.5	2340.89	1935.81	2330.43
Fndc3b	-1.13487	1.48644e-07	8.97926e-06	170.565	201.325	191.014	467.618	358.893	408.827
Dgkz	0.411041	1.50749e-07	9.07365e-06	23701.1	22967.7	22411.1	17482.6	16992.8	17478.2
Ighv1-76	-2.30631	1.78081e-07	1.06804e-05	44.2547	44.3285	114.999	451.783	141.349	412.169
Igkv4-69	-5.68059	1.86842e-07	1.11658e-05	0	0	3.89825	122.959	17.6686	54.5846
Igkv4-61	-9.62248	1.89379e-07	1.12031e-05	0	0	0	221.7	19.8772	167.096
Igkv4-68	-2.5553	1.89474e-07	1.12031e-05	7.37578	38.7874	37.0334	178.85	149.079	160.412
Rnf130	-1.12564	1.89264e-07	1.12031e-05	456.376	244.73	358.639	779.674	789.565	743.018
Fcrl5	-1.67531	1.91466e-07	1.1281e-05	60.8502	48.0226	52.6264	180.713	159.017	176.007
Abcc4	0.557	1.92362e-07	1.1294e-05	3611.37	4382.98	3943.08	2651.08	2737.53	2725.89
Ncr1	-5.28482	2.09746e-07	1.22716e-05	1.84395	1.84702	0	26.0823	58.5272	61.2684
Rilpl2	0.655648	2.16849e-07	1.2643e-05	3993.99	4536.28	4301.72	3198.81	2380.84	2563.25
Cnn2	0.442868	2.37886e-07	1.38213e-05	38430.6	42984.8	39434.7	29962	28307.3	30636.4
Tnfrsf25	1.17974	2.63283e-07	1.5244e-05	1553.52	1460.07	1515.45	954.798	401.96	640.533
Xylt1	-0.834485	2.64447e-07	1.52586e-05	920.129	1125.76	1056.43	2218.86	1463.18	1848.08
Ighv2-2	-3.17947	2.65781e-07	1.52829e-05	17.5175	1.84702	15.593	146.247	85.03	84.6618
Lyz2	-2.4876	2.67316e-07	1.53185e-05	652.757	651.999	602.28	5574.16	1660.85	3459.99
Pilra	-2.83843	2.71996e-07	1.55335e-05	16.5955	14.7762	17.5421	200.275	51.9014	96.9154
Ighj4	-1.81696	2.89391e-07	1.64707e-05	64.5381	68.3398	54.5756	292.494	133.619	233.934
Rubcnl	-1.18412	2.92023e-07	1.65641e-05	209.288	179.161	235.844	530.961	526.744	359.813
Igkv7-33	-8.12394	3.10845e-07	1.75131e-05	0	0	0	104.329	2.20857	37.875
Dtx3	0.633413	3.14124e-07	1.76384e-05	1512.03	1676.17	1562.23	952.004	1089.93	1021.51
Crim1	-0.56525	3.42333e-07	1.9158e-05	2407.27	2384.5	2669.33	4006.43	3349.3	3681.67
Clec4e	-3.84635	3.53438e-07	1.97136e-05	11.0637	3.69404	1.94913	109.918	26.5029	104.713
S100a8	-3.26506	3.76841e-07	2.09491e-05	95.8851	121.903	113.049	1743.79	337.912	1098.38
Gprin3	0.662677	3.93063e-07	2.17785e-05	5165.81	5842.13	5930.22	4128.46	2915.32	3653.82
S100a9	-3.17139	4.33433e-07	2.38574e-05	79.2896	155.15	109.151	1708.39	401.96	984.75
Fam241a	-0.731067	4.49195e-07	2.46439e-05	1058.42	788.678	839.099	1512.77	1432.26	1513.89
Trem1	-5.15667	4.59524e-07	2.51282e-05	0	5.54106	0	125.754	22.0857	51.2426
F13a1	-2.20845	4.66708e-07	2.54379e-05	43.3327	25.8583	48.7282	289.7	113.741	140.36
F2r	-0.565926	4.73319e-07	2.57145e-05	7290.04	7767.65	7700.03	12776.6	9596.25	11313.5
Tgfbi	-1.64417	4.79736e-07	2.59787e-05	210.21	223.49	200.76	1066.58	306.992	608.228
Iglc3	-1.16978	4.86841e-07	2.62784e-05	153.969	186.549	218.302	408.933	357.789	490.147
Atcay	1.43288	4.90293e-07	2.63796e-05	346.662	277.977	237.794	111.781	80.6129	126.993
Ace	-4.48231	5.01079e-07	2.68736e-05	0	7.38809	5.84738	148.11	11.0429	135.904
Vcam1	1.21161	5.4875e-07	2.91499e-05	350.35	443.285	339.148	161.151	194.354	133.676
Castor1	0.755254	5.48623e-07	2.91499e-05	898.001	1060.19	1104.18	598.961	649.32	565.897
Gpr15	-1.5971	5.58618e-07	2.95802e-05	52.5524	84.963	79.9142	265.481	191.041	200.515
Il5ra	-3.96225	5.78634e-07	3.04474e-05	5.53184	0	5.84738	44.7125	58.5272	73.5221
Pirb	-1.83357	5.78571e-07	3.04474e-05	70.0699	72.0338	107.202	428.495	154.6	304.114
Tpt1	-0.414355	5.81636e-07	3.05095e-05	85822.7	77809.5	78212.6	107502	111041	103764
Dbi	0.613573	5.99861e-07	3.13671e-05	1719.48	2012.33	1728.88	1143.9	1183.79	1242.08
Ifi30	-0.677098	6.03165e-07	3.14416e-05	976.369	1075.89	873.209	1697.21	1533.85	1445.93
Pcbp4	0.778925	6.3498e-07	3.29973e-05	961.617	1251.36	1038.88	579.4	637.173	679.522
Serpina3g	-0.64331	6.45524e-07	3.34414e-05	1110.05	1248.59	1324.43	2057.71	1718.27	1975.07
Ksr1	0.56182	6.58608e-07	3.40138e-05	3741.36	4559.37	3969.4	2880.23	2561.94	2869.59
Mmp9	-3.91057	6.86299e-07	3.52127e-05	27.6592	72.9573	68.2195	1481.1	246.256	810.971
Bach2	-0.582247	6.88134e-07	3.52127e-05	4511.21	3424.38	3745.25	5928.13	5523.64	6036.61
Tcf7	0.396423	6.8459e-07	3.52127e-05	50679	48294.1	48585.9	38118.3	35594.5	38393
Vim	0.461002	6.92238e-07	3.53147e-05	51692.2	62462.6	55729.4	41054.5	42070	40293.4
Itga5	-1.61217	6.99915e-07	3.54899e-05	79.2896	51.7166	56.5247	204.932	163.434	204.971
Tnfsf14	0.617826	6.99079e-07	3.54899e-05	1637.42	1506.25	1418.96	1009.76	945.269	1018.17
Il4ra	-0.505138	7.03847e-07	3.55815e-05	8498.74	7268.03	6852.16	10879.1	10653	10570.5
Ighg3	-2.93935	7.07121e-07	3.56393e-05	962.539	279.824	565.247	6582.99	2623.78	4658.63
Prkce	-0.70653	7.13523e-07	3.5854e-05	859.278	1083.28	1016.47	1764.28	1428.95	1634.19
Bend5	-1.40116	7.29357e-07	3.65399e-05	95.8851	73.8809	85.7616	198.412	246.256	230.592
Tspan3	0.84036	7.70331e-07	3.84775e-05	2056.92	2687.42	2252.22	1670.2	1093.24	1141.82
Flna	0.405859	7.80305e-07	3.88597e-05	110452	119271	109553	87349.6	81396.9	87334.2
Igkv4-55	-3.38339	7.832e-07	3.88881e-05	9.21973	5.54106	3.89825	77.3154	33.1286	84.6618
Atp5a1	0.402869	7.96512e-07	3.94321e-05	29026.5	31373.5	28778.9	21922.2	22928.3	22601.3
Gns	-0.630739	8.06055e-07	3.97868e-05	2534.5	2363.26	2312.64	4070.7	3062.19	4030.35
Klra7	-2.50757	8.22041e-07	4.04565e-05	16.5955	37.8639	48.7282	305.536	75.0915	204.971
Stfa2l1	-7.45768	8.79118e-07	4.31386e-05	0	0	0	46.5755	13.2514	31.1912
Pkig	-1.19785	8.99982e-07	4.40333e-05	189.004	369.404	263.132	713.537	531.162	639.419
Cdh1	-2.18447	9.13469e-07	4.44334e-05	23.9713	20.3172	37.0334	85.699	154.6	129.221
Trat1	1.37464	9.13262e-07	4.44334e-05	496.021	465.449	498.002	122.959	282.697	158.184
Plekhm3	-0.691012	9.20474e-07	4.46443e-05	926.582	1108.21	1024.27	1880.72	1474.22	1581.84
A930011G23Rik	-1.14049	9.90006e-07	4.7878e-05	186.238	237.342	157.879	491.838	377.666	412.169
Tlr13	-2.22898	1.07368e-06	5.17749e-05	46.0986	68.3398	74.0668	471.344	90.5515	320.824
Cnn3	-1.40144	1.08383e-06	5.21141e-05	176.097	99.7391	94.5327	314.851	353.372	310.798
Ighv1-42	-5.62201	1.11773e-06	5.35904e-05	9.21973	5.54106	0	384.714	88.3429	256.213
Tjp2	0.757049	1.14898e-06	5.49312e-05	1024.31	914.276	1015.5	671.619	535.579	539.162
Ankrd55	1.68641	1.15567e-06	5.50937e-05	180.707	199.478	213.429	40.9865	86.1343	57.9265
Ms4a4c	-0.614442	1.20547e-06	5.73042e-05	4531.5	4046.82	4642.82	8072.47	6146.46	6018.78
Mgam	-4.7849	1.22392e-06	5.80168e-05	5.53184	0	0	59.6167	35.3372	59.0404
Tyrobp	-1.46598	1.25947e-06	5.95329e-05	92.1973	163.461	141.312	497.427	271.654	326.393
Gm11454	2.52764	1.28053e-06	6.03581e-05	94.9632	82.1924	65.2958	11.1781	17.6686	13.3676
Ftx	-0.984822	1.29836e-06	6.10264e-05	266.45	205.943	290.42	488.112	537.787	483.463
Ryk	0.986551	1.3029e-06	6.10684e-05	622.331	877.335	742.617	294.357	408.586	429.993
Fgd4	-2.66726	1.31148e-06	6.1128e-05	25.8152	11.0821	25.3387	201.206	50.7972	142.588
Gpr141	-2.08217	1.31644e-06	6.1189e-05	77.4457	49.8696	34.1097	321.371	108.22	253.985
Trim30b	-2.03374	1.33263e-06	6.17699e-05	83.8995	37.8639	42.8808	352.111	167.851	153.728
Il36g	-4.59705	1.43894e-06	6.65131e-05	0	3.69404	1.94913	40.9865	28.7114	66.8382
Ccl6	-1.76428	1.44582e-06	6.66469e-05	149.36	121.903	89.6599	633.427	188.833	403.257
Rnf166	0.449225	1.45475e-06	6.68743e-05	7206.14	7080.56	7102.62	5435.36	4790.39	5439.52
Iglv3	-1.87798	1.47321e-06	6.75376e-05	67.304	39.711	31.186	151.836	212.023	144.816
Apoe	-1.00577	1.49025e-06	6.81323e-05	278.436	384.18	378.131	846.743	567.603	673.952
Ccr1	-2.62447	1.60927e-06	7.33732e-05	11.0637	53.5636	21.4404	267.344	82.8215	180.463
Gm25395	-0.908291	1.65003e-06	7.50272e-05	319.003	293.676	342.072	588.715	510.18	692.89
Igkv4-74	-4.68956	1.71646e-06	7.78363e-05	0	7.38809	0	26.0823	101.594	64.6103
Birc3	-0.43744	1.73586e-06	7.85032e-05	3766.26	3485.33	3484.07	4878.32	4867.69	4792.3
Sh3pxd2a	-0.879866	1.7451e-06	7.87083e-05	1218.85	845.012	1187.02	1548.17	2468.08	1967.27
Ccnd2	-0.593367	1.76459e-06	7.93734e-05	23644.9	16698	18632.7	31799	27518.8	29661.7
Lgmn	-0.979108	1.79058e-06	8.03265e-05	365.101	417.427	323.555	898.908	711.16	569.239
Cxcr4	-0.463797	1.79801e-06	8.04441e-05	5464.53	6409.16	5971.15	8625.79	7936.5	8047.32
Cox5b	0.496323	1.85431e-06	8.27419e-05	5067.16	5493.96	5166.16	3554.64	3475.19	4120.58
Atxn1	0.538826	1.90509e-06	8.47817e-05	17277.8	23382.4	20504.8	14484.1	13398.3	14218.7
Trpm1	1.7295	1.93588e-06	8.59234e-05	402.902	286.288	348.894	44.7125	153.496	115.853
Icos	0.539343	1.96209e-06	8.68562e-05	6763.59	7461.97	7321.9	5562.05	4266.96	4995.04
Ighv9-1	-3.40203	2.00657e-06	8.8591e-05	14.7516	5.54106	1.94913	54.0276	50.7972	131.449
Igkj2	-2.21038	2.21658e-06	9.7349e-05	23.9713	17.5467	50.6773	177.919	99.3858	148.158
Cacna1b	1.98398	2.26486e-06	9.9209e-05	131.842	103.433	93.5581	29.8083	26.5029	26.7353
Mtch1	0.581087	2.29364e-06	0.000100207	4739.86	5636.19	4954.68	2897.93	3637.52	3715.09
Plaur	-1.68655	2.57224e-06	0.000111795	119.856	55.4106	124.744	468.55	241.839	253.985
Trbv19	0.626121	2.60912e-06	0.000113105	1461.33	1558.89	1490.11	856.99	1081.1	985.864
N4bp1	-0.572051	2.82266e-06	0.000121802	4692.84	5383.14	5121.33	8700.31	6367.31	7522.64
Havcr2	-0.653226	2.82465e-06	0.000121802	1670.61	1893.2	1998.83	2442.42	3419.97	2887.41
Itga1	-0.956234	2.83159e-06	0.000121802	999.418	1304	1301.04	3171.79	1579.13	2240.19
Zup1	-0.645884	3.12158e-06	0.000132909	1366.36	1231.04	1423.84	2352.06	1753.61	2184.5
Vdac1	0.479697	3.11762e-06	0.000132909	5320.7	5947.41	5761.62	3745.6	4421.56	4047.06
Zfta	0.897532	3.11524e-06	0.000132909	533.822	495.925	535.035	236.604	315.826	288.518
Rasgef1a	1.63408	3.18933e-06	0.00013525	167.799	186.549	163.727	76.3839	46.38	43.4449
Kctd17	0.713273	3.19271e-06	0.00013525	850.059	1032.48	924.861	553.317	536.683	622.71
Kctd14	-2.82128	3.2012e-06	0.000135267	11.0637	5.54106	9.74564	58.6852	71.7786	55.6985
Cnih1	0.528834	3.30196e-06	0.000138823	2120.54	2123.15	2067.05	1406.58	1591.28	1376.87
1700025G04Rik	-0.769289	3.41164e-06	0.000143075	1252.96	1616.14	1370.24	2886.75	1836.43	2500.86
Treml2	-0.815109	3.48003e-06	0.000145578	4835.75	2591.37	3070.85	5780.02	6352.96	6338.49
Scd2	0.805326	3.54896e-06	0.000148091	8985.54	10961.1	9270.05	3812.67	7241.91	5666.77
Iars2	0.465886	3.80381e-06	0.000158331	4837.59	5235.38	5099.89	3462.43	4001.93	3522.38
Cd52	0.403958	3.84563e-06	0.000159675	27470.2	30388.1	28093.7	21015.8	20934	23012.4
Gbp2	-0.575558	3.87264e-06	0.000160398	11227.8	8248.8	9702.76	16353.6	13406	13723
Sfpq	0.412825	3.92283e-06	0.000161676	18017.2	19621.8	18192.2	12975	14534.6	14430.4
Atp6v0a1	-1.63462	3.92208e-06	0.000161676	64.5381	73.8809	68.2195	305.536	135.827	199.401
Rnf122	-1.10562	3.99087e-06	0.000164077	513.539	256.736	322.581	746.14	917.662	688.434
Abcb8	0.663958	4.20146e-06	0.000172311	1274.17	1291.07	1041.81	802.031	716.682	757.5
Siah2	0.800148	4.25468e-06	0.000174067	1508.35	2132.39	1647.01	1193.27	806.129	1035.99
Igkj5	-1.7849	4.27129e-06	0.000174321	33.191	58.1812	68.2195	250.576	157.913	140.36
Lcn2	-3.1694	4.29431e-06	0.000174834	99.573	40.6345	54.5756	871.894	200.98	679.522
Igkv13-85	-1.4631	4.33784e-06	0.000175666	398.292	166.232	228.048	987.401	421.837	775.324
B3gnt3	-1.00593	4.34625e-06	0.000175666	289.499	195.784	280.674	516.988	445.027	575.923
Slc5a3	0.667929	4.3435e-06	0.000175666	1145.09	1259.67	1148.04	849.538	717.786	667.268
Hdc	-1.55514	4.46499e-06	0.000180031	160.423	119.133	97.4564	507.673	194.354	405.485
Faah	0.520054	4.486e-06	0.000180443	3889.8	3648.79	3506.48	2734.92	2254.95	2711.4
Malt1	-0.424416	4.62872e-06	0.000185737	7655.14	7617.12	7521.68	11041.2	9415.14	10131.6
Pira11	-4.50547	4.78143e-06	0.000191406	1.84395	3.69404	0	68.0003	32.0243	26.7353
Rab37	0.560112	4.87097e-06	0.000194525	2883.93	3093.76	2814.54	1735.4	2250.54	1979.53
Inpp4b	0.450264	4.88564e-06	0.000194646	14135.7	11771.1	12700.5	9947.6	9279.32	9028.73
Snx30	-0.672334	4.99188e-06	0.000198406	578.999	561.494	630.543	955.73	855.822	1010.37
Cox4i1	0.426185	5.29552e-06	0.000209976	7892.09	8934.97	7892.02	5938.38	6140.94	6318.44
Pecam1	0.397586	5.32879e-06	0.000210796	7536.2	7473.05	6922.33	5562.05	5486.09	5601.04
Clec5a	-4.13368	5.61205e-06	0.000221477	0	5.54106	3.89825	65.2057	17.6686	82.4338
Clec7a	-1.65123	5.63198e-06	0.000221741	95.8851	169.926	101.355	561.701	187.729	403.257
Dmxl1	-0.428134	5.69496e-06	0.000223694	4628.3	4213.06	4398.21	6271.86	5890.26	5650.06
Ifit3b	-0.926964	5.85149e-06	0.000229304	1499.13	1312.31	1373.16	3676.67	1702.81	2574.39
Gramd1b	0.448942	5.94608e-06	0.000232467	8068.18	8512.92	8409.51	6654.71	5502.66	6148
Mx1	-0.937555	6.07828e-06	0.000237081	1635.58	1647.54	2014.42	4547.64	2068.33	3527.94
Dkk3	1.65976	6.09675e-06	0.000237249	173.331	223.49	224.15	90.3565	35.3372	70.1801
Plod2	1.34874	6.34768e-06	0.00024644	203.756	187.473	282.623	97.8086	79.5086	86.8897
Gng3	1.81822	6.36471e-06	0.000246529	166.877	113.592	123.77	38.1919	49.6929	26.7353
Pde4b	-0.547034	6.71858e-06	0.000259635	2152.81	1794.38	1908.2	3128.01	2586.24	2839.51
Prdx2	0.447716	6.77946e-06	0.000261384	2803.72	2846.26	2923.69	2160.17	2013.11	2112.09
Cops9	0.561617	6.82686e-06	0.000262607	1441.97	1462.84	1324.43	897.976	987.232	981.408
Gapdh	0.380433	6.891e-06	0.000264466	53328.7	59199.8	52771.6	42008.3	41405.2	43571.8
Ptpn3	0.958292	7.01912e-06	0.000268766	557.793	415.58	589.611	304.604	265.029	233.934
Slc6a6	0.415102	7.11586e-06	0.000271848	11600.3	12016.7	11449.2	7985.84	9088.27	9227.02
Peak1	-0.363235	7.20696e-06	0.000274702	9387.52	9348.7	9385.05	12445.9	11672.3	12053.2
E2f2	0.470733	7.24847e-06	0.000275656	6605.01	6760.1	6714.74	4246.76	5303.89	4941.57
Maged1	1.21264	7.28376e-06	0.00027637	269.216	286.288	327.453	130.411	156.809	93.5735
Batf2	-3.4831	7.45381e-06	0.000282182	7.37578	3.69404	1.94913	60.5482	29.8157	55.6985
Rere	-0.493507	7.66514e-06	0.000289528	4721.42	4154.87	3921.64	6215.04	5433.09	6369.68
Smco4	1.10606	8.14209e-06	0.000306851	310.705	481.149	440.503	163.946	229.692	179.349
Sgms2	-4.10279	8.24707e-06	0.000310109	11.0637	0	3.89825	119.233	11.0429	126.993
Fpr2	-2.82156	8.40523e-06	0.000314852	9.21973	28.6288	8.77107	180.713	40.8586	108.055
Ndufs8	0.512625	8.41086e-06	0.000314852	1812.6	1972.62	1840.95	1281.76	1262.2	1400.26
Tmem254	0.490683	8.67127e-06	0.000323876	4729.72	4768.09	4774.39	3846.21	3048.93	3259.48
Nr1d2	-0.626211	8.71041e-06	0.000324613	1298.14	997.391	1245.49	1650.64	1978.88	1836.94
Slc25a4	0.39657	9.07094e-06	0.000337298	5658.15	6084.09	5831.79	4515.96	4297.88	4536.09
Slc25a5	0.408649	9.44069e-06	0.000349494	19622.3	20655.2	19846	14522.3	16595.2	14176.4
Klra4	-4.71526	9.53327e-06	0.000352142	0	0	5.84738	20.4932	88.3429	42.3309
Atp8a1	-0.519274	9.88144e-06	0.000364198	1368.21	1228.27	1435.53	2005.54	1891.64	1880.38
Jun	-1.07121	9.9197e-06	0.000364805	491.411	367.557	345.97	1049.81	531.162	950.217
Snx8	-0.970966	9.97727e-06	0.000366118	169.643	238.266	188.091	399.618	382.083	386.548
Retnlg	-3.90252	1.04463e-05	0.000382488	12.9076	53.5636	54.5756	1036.77	170.06	602.658
Emilin2	-1.65001	1.08855e-05	0.000397702	99.573	79.4219	99.4055	463.892	145.766	262.897
Akt3	-0.704522	1.10629e-05	0.000403269	968.993	729.573	853.718	1617.1	1326.25	1214.23
Rubcn	-0.589494	1.10861e-05	0.000403269	1450.26	1326.16	1233.8	2095.9	1727.1	2211.23
Bri3bp	0.574172	1.11341e-05	0.000404138	2351.03	2723.43	2393.53	1464.33	1909.31	1644.22
Otud1	-0.639978	1.19612e-05	0.000433217	794.74	681.551	680.245	1210.96	1003.8	1145.16
Ccdc50	0.486763	1.25214e-05	0.000451554	7323.23	8526.77	7785.79	6353.83	5420.94	5089.73
Ptpro	-3.99834	1.26587e-05	0.000455523	1.84395	0	11.6948	93.1511	19.8772	101.371
ND2	-0.481759	1.38232e-05	0.000496358	4799.79	6139.5	6056.91	7970.94	7886.81	7875.77
Lncpint	-0.742914	1.39455e-05	0.00049861	808.57	981.692	1132.44	1931.95	1321.83	1635.31
Septin9	0.386272	1.39372e-05	0.00049861	26924.4	30864.6	27120.2	21332.5	21396.6	22236
Igkv8-19	-2.43145	1.45093e-05	0.000517663	57.1623	27.7053	17.5421	327.892	59.6315	164.868
F2rl2	-0.688581	1.49118e-05	0.000530894	638.927	610.441	714.355	1236.11	941.956	984.75
Cotl1	0.43146	1.51786e-05	0.000539242	34719.6	38384.8	34750	28000.3	23553.3	28420.7
Ampd3	-1.18363	1.54692e-05	0.000548402	158.579	96.9686	127.668	312.056	244.047	314.14
Pmepa1	-1.2033	1.5615e-05	0.0005524	330.066	169.002	152.032	462.961	498.033	539.162
Galnt10	-0.43999	1.61503e-05	0.000570132	3446.33	3071.6	2962.67	4168.51	4239.35	4454.77
Lancl3	0.837949	1.63337e-05	0.000574839	616.8	949.369	847.87	448.057	501.346	401.029
Gzmb	-0.508836	1.63867e-05	0.000574839	22276.7	31153.7	26505.2	35664.7	39659.3	38417.5
Gfod1	0.466695	1.63814e-05	0.000574839	2688.47	2601.53	2403.27	1929.16	1751.4	1885.95
Alox5	-3.56735	1.64443e-05	0.000575655	9.21973	0	5.84738	89.425	33.1286	55.6985
Tgm2	-1.05627	1.67669e-05	0.000584503	222.195	205.943	244.615	607.345	334.599	455.614
Ptprs	0.622223	1.6747e-05	0.000584503	2578.76	2273.68	2197.64	1226.8	1711.64	1644.22
Igkv12-98	-4.31409	1.71911e-05	0.000598043	5.53184	0	3.89825	67.0688	6.62572	113.625
Hic1	0.92897	1.73387e-05	0.000601928	684.104	639.069	485.333	251.508	379.874	319.71
Snx9	-0.52014	1.75748e-05	0.00060886	1140.48	1219.96	1144.14	1575.18	1822.07	1629.74
Slfn8	-0.75203	1.78399e-05	0.000616768	5837.01	5390.53	5130.1	12214	6235.9	9096.68
Capn5	-1.22965	1.84085e-05	0.000635112	162.267	131.139	90.6344	313.919	241.839	345.331
Inpp5a	-0.940881	1.86837e-05	0.000643281	264.606	176.391	242.666	409.865	461.592	441.132
Ptpn13	0.616878	1.89032e-05	0.000649501	2910.67	4194.59	3740.38	2655.74	2130.17	2284.75
Fam167a	-2.07128	1.89745e-05	0.000650616	20.2834	68.3398	31.186	152.768	102.699	248.415
Serpini1	-0.83115	1.95667e-05	0.000669548	426.873	369.404	454.147	808.551	845.883	569.239
Ifitm2	-2.4654	1.97295e-05	0.000673743	9.21973	29.5523	30.2115	206.795	50.7972	122.537
Sestd1	1.22217	1.98545e-05	0.000676629	315.315	278.9	262.158	81.9729	150.183	135.904
Trf	2.0292	1.99198e-05	0.000677475	92.1973	111.745	68.2195	22.3563	26.5029	17.8235
Igkv12-41	-2.05519	2.02178e-05	0.000686218	18.4395	36.9404	35.0843	137.864	66.2572	171.551
Sh2d1a	0.569751	2.04257e-05	0.000691867	3066.48	4031.12	3676.05	2694.86	2112.5	2449.62
Lilrb4a	-1.71126	2.07093e-05	0.000700057	50.7085	43.405	39.9571	213.316	119.263	105.827
Dpp3	0.389395	2.1082e-05	0.00071122	5105.88	5566	5446.84	4123.8	3971.01	4210.81
Alox5ap	-1.99482	2.19587e-05	0.000739306	22.1273	53.5636	46.7791	255.234	89.4472	142.588
Kif5c	0.906484	2.22259e-05	0.000745301	563.325	536.56	474.612	253.371	233.004	354.243
Ighg2b	-2.33136	2.2199e-05	0.000745301	2055.08	840.395	1261.09	10215.9	3435.43	7267.54
Igkj1	-1.65363	2.27938e-05	0.000762816	67.304	41.558	37.0334	188.165	112.637	158.184
Ar	0.764691	2.33597e-05	0.000780196	1732.39	1724.19	1478.41	1265.92	745.393	891.176
Igkv5-39	-4.42638	2.35062e-05	0.000783523	7.37578	73.8809	25.3387	1249.16	212.023	831.022
Arhgap5	-0.668184	2.37451e-05	0.000789916	468.362	517.166	478.511	722.852	864.656	739.676
Znrf3	-0.548747	2.56021e-05	0.000844969	1755.44	1370.49	1426.76	2276.61	2065.02	2318.17
Ccl9	-2.49353	2.55431e-05	0.000844969	5.53184	36.9404	38.9825	206.795	66.2572	184.919
Aldh3b1	-1.27271	2.55816e-05	0.000844969	120.778	93.2746	78.9397	291.563	192.146	223.908
1500011B03Rik	0.531588	2.62791e-05	0.000863906	1719.48	1493.32	1430.66	1073.1	1075.57	1063.84
Trem3	-5.01133	2.64073e-05	0.000866418	0	3.69404	0	68.9318	11.0429	40.1029
Lpl	-1.61772	2.65142e-05	0.000868222	71.9139	83.116	107.202	337.207	119.263	347.559
Eea1	0.464998	2.7289e-05	0.00089185	2701.38	2502.71	2890.56	1893.76	2083.79	1887.07
Ptk2	-1.84404	2.76998e-05	0.000903512	66.382	19.3937	79.9142	156.494	220.857	217.224
Unc13d	0.361999	2.98949e-05	0.000971324	9110.01	9789.21	9391.87	7117.67	7209.88	7686.4
Aff3	0.383438	3.004e-05	0.000972278	8003.64	7366.84	7457.36	6187.09	5582.17	5729.15
Wdfy2	0.612858	3.00405e-05	0.000972278	1688.13	2293.08	1919.89	1401.92	1330.66	1125.11
Igkv9-123	-7.13024	3.06822e-05	0.000991131	0	0	0	1.86302	41.9629	28.9632
Map3k9	-1.22512	3.12057e-05	0.0010061	153.969	84.0395	149.108	277.59	363.31	264.011
Qser1	-1.1228	3.12974e-05	0.0010069	317.159	155.15	258.259	400.55	600.732	590.404
Klra6	-2.05243	3.13509e-05	0.0010069	29.5031	20.3172	25.3387	142.521	55.2143	113.625
Ighv10-1	-2.91436	3.19607e-05	0.00102452	3.68789	3.69404	19.4913	78.2469	62.9443	60.1544
Gga2	-0.711492	3.25387e-05	0.00104105	459.142	401.727	421.986	724.715	773	602.658
Anxa2	0.442131	3.27605e-05	0.00104615	13712.5	17190.2	15591.1	12262.4	10661.9	11295.7
Nebl	0.919509	3.3944e-05	0.00108108	456.376	593.817	480.46	278.522	207.606	323.051
Chst15	-1.03475	3.39836e-05	0.00108108	569.779	262.277	469.74	698.633	930.913	1038.22
4930523C07Rik	-0.444291	3.49916e-05	0.00110964	5115.1	4666.5	4526.85	7245.29	5966.46	6254.95
Rapgef6	-0.406135	3.5014e-05	0.00110964	19702.6	15939.8	17957.3	23645.5	24453.3	22927.7
Pip5k1b	-3.46121	3.67516e-05	0.0011625	1.84395	1.84702	7.79651	33.5344	38.65	53.4706
Vpreb3	-1.86875	3.72947e-05	0.00117746	31.3471	23.0878	26.3132	110.85	115.95	67.9522
Pros1	-3.13031	3.78697e-05	0.00119112	0	9.23511	17.5421	102.466	64.0486	66.8382
Thbd	-3.62262	3.80363e-05	0.00119326	0	5.54106	5.84738	70.7948	37.5457	31.1912
Cd9	0.794	3.80806e-05	0.00119326	1344.24	1616.14	1389.73	1090.8	598.523	817.654
Cd81	-0.940742	3.86255e-05	0.00120807	211.132	203.172	271.903	526.304	426.254	363.154
Mylip	-0.46052	3.89013e-05	0.00121443	2996.41	2477.78	2825.26	3864.84	3534.82	4020.32
Slc35g1	0.755248	3.9739e-05	0.00123827	2351.95	2423.29	2305.82	1014.42	1900.48	1282.18
Pfn1	0.339593	3.99026e-05	0.00124106	62016.5	66659	61907.2	50217.7	47896.2	52497
Igkv1-133	-3.81993	4.06316e-05	0.00126139	3.68789	9.23511	0	98.7401	13.2514	71.2941
Sytl3	0.475981	4.12729e-05	0.00127421	3975.55	4339.58	4329.01	2647.35	3406.72	3038.91
Igkv6-32	-2.36948	4.20747e-05	0.00129657	11.0637	42.4815	13.6439	169.535	61.84	115.853
Sdc1	-1.57857	4.21582e-05	0.00129675	113.403	42.4815	64.3212	234.741	156.809	266.239
Tnfsf10	-0.587639	4.35342e-05	0.00133662	2785.28	1939.37	2434.46	4023.19	3180.34	3553.57
Rnase4	-3.54413	4.38735e-05	0.00134457	4.60986	1.84702	3.89825	42.8495	17.6686	60.1544
Ddx60	-0.759019	4.54016e-05	0.00138886	2843.36	2231.2	2481.24	5750.22	2959.49	4074.9
Cd40	-1.87767	4.58898e-05	0.00140123	47.0206	16.6232	55.5501	162.083	103.803	171.551
Iqsec1	-0.395224	4.62953e-05	0.00141104	6947.06	6300.19	6240.13	8906.17	7855.89	8866.09
Rras2	-0.357645	4.67664e-05	0.00142022	4300.08	4140.1	4241.3	5310.54	5587.69	5351.51
Odc1	0.403261	4.67266e-05	0.00142022	5466.38	5961.26	5276.29	4433.06	3940.09	4256.48
Abca13	-2.46566	4.85837e-05	0.00147274	25.8152	5.54106	15.593	113.644	49.6929	95.8015
Mybpc2	-4.97266	5.0006e-05	0.00151311	0	0	2.92369	29.8083	30.92	28.9632
H4c17	-4.06236	5.03547e-05	0.00152091	16.5955	21.2407	31.186	637.153	40.8586	474.551
Cd93	-1.01824	5.28454e-05	0.00159326	291.343	347.24	183.218	678.14	464.904	521.338
Ly6c2	-0.60869	5.51206e-05	0.00165887	41054.5	43144.6	41272.8	82192.8	47052.5	62080.5
Cyp51	0.517974	5.58121e-05	0.00167515	1293.53	1554.27	1482.31	998.579	990.545	1034.88
Tnf	0.751702	5.58618e-05	0.00167515	993.886	1123.91	930.708	446.194	703.43	662.813
Fndc3a	-0.456758	5.64619e-05	0.00169012	2131.6	1863.64	1980.31	2975.25	2565.26	2659.05
Gab3	-0.526514	5.90853e-05	0.00176549	862.966	906.887	779.651	1274.31	1184.9	1213.11
Fasl	-0.848165	6.09508e-05	0.00181799	746.798	1228.27	965.793	2274.75	1255.57	1762.3
Acod1	-2.76833	6.17387e-05	0.00183821	1.84395	29.5523	25.3387	200.275	46.38	139.246
Smox	0.765654	6.28194e-05	0.00186706	485.88	509.778	518.468	343.727	259.507	286.29
Prag1	-0.406138	6.33481e-05	0.00187611	3869.52	3844.57	3939.19	4611.91	5419.84	5412.78
Kit	0.772141	6.52992e-05	0.00193048	766.159	1006.63	861.514	627.838	400.856	512.426
Dennd3	-0.529006	6.58414e-05	0.00194307	776.301	812.689	789.397	1123.4	1070.05	1238.74
Itga4	0.430894	6.8514e-05	0.00201839	59055.1	67704.4	66825.8	54798	42981	45819.8
Uqcrq	0.446549	6.91207e-05	0.00203268	2769.61	2685.57	2679.08	2185.32	1799.99	1981.75
Zfp395	-0.638958	6.99011e-05	0.00205203	936.724	741.579	659.78	1175.57	1144.04	1322.28
Zfp831	-0.466837	7.01813e-05	0.00205513	3610.44	3438.23	3761.82	5592.79	4251.5	5094.19
Decr1	0.681946	7.02525e-05	0.00205513	655.522	778.519	645.161	388.44	433.984	474.551
Arl4c	-0.357641	7.06299e-05	0.00206257	24713.5	21031.1	22351.6	28304	29543	29407.7
Anxa5	0.435952	7.10427e-05	0.00207101	2892.23	3124.24	3065	2441.49	2048.45	2221.26
Arl5c	0.458089	7.18098e-05	0.00208973	4283.48	4299.87	4255.92	3490.37	2674.58	3179.27
Arhgap17	-0.489984	7.22793e-05	0.00209974	1845.79	1856.26	1733.75	2894.2	2246.12	2491.95
Tmem121	2.02437	7.35417e-05	0.00213271	71.9139	144.068	77.9651	14.9042	24.2943	33.4191
Sri	0.382941	7.47061e-05	0.00215899	7620.1	8570.18	7859.86	6594.16	5799.71	6047.75
Mmp8	-3.26659	7.51e-05	0.00216664	18.4395	63.7222	77.9651	897.976	181.103	461.184
Ighj3	-1.80135	7.67546e-05	0.00221056	22.1273	28.6288	69.194	137.864	152.391	126.993
Klra8	-4.35068	7.88855e-05	0.00226803	0	0	5.84738	40.9865	56.3186	20.0515
Limd2	0.343462	8.22758e-05	0.00236144	37992.6	40386	37051.9	31715.1	28175.9	31084.2
A530064D06Rik	-5.72895	8.35402e-05	0.00238953	1.84395	0	0	52.1646	4.41714	42.3309
Pde2a	-1.24008	8.41252e-05	0.00240216	103.261	90.504	98.4309	300.878	154.6	233.934
Samd3	-0.577888	8.68967e-05	0.00247286	1357.14	1398.2	1496.93	2552.34	1743.67	2048.59
Gcnt1	0.699272	8.72487e-05	0.00247866	901.689	1224.58	1121.72	808.551	587.48	602.658
Tlr3	-1.25618	9.0857e-05	0.0025768	137.374	92.3511	83.8125	268.275	173.373	307.456
Bicdl1	0.358297	9.30041e-05	0.00263323	5240.49	5665.74	5256.8	4186.21	4074.82	4347.83
Cebpb	-1.17141	9.34114e-05	0.00264029	189.926	372.175	355.716	979.949	416.316	669.496
4930453N24Rik	-0.355619	9.36209e-05	0.00264175	4092.64	3837.19	3883.64	5209.01	5033.34	4872.51
Itgam	-0.931519	9.74886e-05	0.00274626	316.237	346.316	325.504	871.894	441.714	569.239
Fhl3	0.656957	9.80689e-05	0.00275333	974.525	792.372	934.607	594.304	478.156	640.533
Abi2	0.517222	9.94462e-05	0.00278704	1330.41	1562.58	1451.13	1100.11	1007.11	926.824
Rassf4	-1.15467	9.96024e-05	0.00278704	171.487	293.676	194.913	711.674	335.703	421.081
Atp5g3	0.365791	9.99693e-05	0.00279263	5154.75	5852.29	5562.81	4345.5	4319.97	4192.99
Abi3	-0.843316	0.000101144	0.00282074	258.152	190.243	240.717	417.317	364.414	454.5
Ighv1-69	-1.34137	0.000103378	0.00287824	108.793	123.75	91.609	398.687	153.496	268.467
Slc12a2	0.625054	0.000104062	0.00289248	902.611	1232.89	1061.3	625.044	705.639	743.018
Sp140	-0.520068	0.000104405	0.00289721	1822.74	1890.43	2243.45	3263.08	2501.21	2774.9
Phf11a	-0.757202	0.000104802	0.00290339	903.533	1033.41	950.2	2185.32	1152.87	1539.51
Ccrl2	-1.35591	0.000108853	0.00300071	259.996	164.385	146.185	692.112	219.753	548.074
Trgv2	-2.2788	0.000109075	0.0030019	12.9076	14.7762	12.6693	97.8086	40.8586	56.8125
Mbnl2	-0.430832	0.000112367	0.00308237	3603.99	3197.19	3561.06	5229.5	4392.85	4343.37
Tmem243	-0.478868	0.000113735	0.0031046	1310.12	1625.38	1500.83	2189.98	2007.59	1983.98
F2rl1	-0.437219	0.000113559	0.0031046	2292.95	2185.95	2237.6	3408.4	2815.93	2867.36
Msr1	-1.91632	0.000114814	0.00312896	20.2834	31.3994	29.2369	147.179	55.2143	102.485
Aco1	0.505918	0.000116612	0.00317278	1982.24	1762.06	1821.46	1493.21	1239.01	1185.26
Fam124b	1.15052	0.000118945	0.003231	189.926	203.172	163.727	80.1099	75.0915	95.8015
Syt11	0.509209	0.000120159	0.00324819	5090.21	5720.22	5226.58	4542.05	3171.51	3551.34
Ndufa9	0.44073	0.000119935	0.00324819	2032.03	2318.01	2145.01	1579.84	1696.18	1509.43
Enpp2	2.07537	0.000120143	0.00324819	92.1973	121.903	66.2703	9.31511	26.5029	31.1912
Pdcd1	0.399773	0.000120931	0.00326377	3988.45	4110.55	3971.35	3274.26	2748.57	3124.69
Qars	0.34788	0.000122328	0.00329617	7838.61	7903.4	8022.61	5791.2	6291.12	6592.48
Acoxl	-1.12678	0.000125413	0.00336816	94.0412	132.986	86.7362	194.686	260.612	230.592
Ybx3	0.355678	0.000125604	0.00336816	5856.37	6519.99	5960.43	4937.94	4747.33	4644.14
Ppm1k	-0.49504	0.000130417	0.00349162	1588.56	1416.67	1555.4	2465.71	1983.3	1976.18
Slc35f2	0.603876	0.000131213	0.00350733	1080.55	814.536	905.37	594.304	639.382	609.342
Dhcr7	0.442069	0.000132616	0.00353917	1997.91	2018.79	1947.18	1601.27	1420.11	1366.84
Sec14l1	0.45193	0.000132868	0.00354026	3970.01	4259.23	3727.71	3227.68	2527.71	2984.33
Pla2g7	-1.60746	0.000133526	0.00355213	55.3184	79.4219	115.973	400.55	115.95	246.188
Pals1	-0.761735	0.000135371	0.00359548	280.28	379.563	421.986	587.783	675.823	570.353
Arhgap24	-2.37762	0.00013642	0.00361762	11.0637	14.7762	11.6948	32.6029	102.699	60.1544
Zfp608	-0.865141	0.000139182	0.00368503	205.6	208.713	166.65	379.125	300.366	378.75
Pals2	0.429164	0.000139444	0.00368611	1659.55	1740.82	1657.73	1241.7	1297.54	1217.57
Trpm2	-1.42157	0.00014092	0.00371342	60.8502	48.9461	54.5756	201.206	123.68	114.739
Prr5	-0.87395	0.00014072	0.00371342	284.89	458.985	326.479	495.564	728.829	738.563
Zfp318	-0.35812	0.000141523	0.00372342	3420.52	3203.66	3138.09	4054.87	4232.73	4226.4
Il1b	-2.67858	0.000142278	0.00373742	20.2834	16.6232	23.3895	272.933	15.46	96.9154
Tle3	0.397331	0.000144431	0.00378803	28043.6	30073.2	28831.5	24072.1	18885.5	23057
Anxa1	-0.691521	0.000144865	0.00379346	689.635	959.528	852.743	1669.27	1277.66	1091.69
Gm4951	-1.26517	0.000145124	0.00379433	115.247	55.4106	124.744	246.85	209.814	252.871
Arrdc3	-0.698994	0.000146624	0.00382755	761.549	1035.26	842.023	1824.83	1182.69	1274.38
Ap1s1	0.43307	0.000147219	0.00383174	2044.01	2292.15	2031.97	1483.9	1623.3	1610.8
D16Ertd472e	-0.38911	0.000147243	0.00383174	5273.68	5004.5	4884.51	7341.24	6079.1	6434.29
Mfsd13a	0.837129	0.00015072	0.00391616	306.095	382.333	336.224	204.932	176.686	191.603
Arpp19	0.460935	0.00015121	0.0039228	1752.67	1862.72	1652.86	1171.84	1358.27	1298.89
Trpv2	0.398451	0.000152036	0.0039381	5830.55	6625.27	6010.13	4951.91	4195.18	4861.37
Slc24a1	-2.29277	0.000153847	0.00397638	9.21973	27.7053	13.6439	127.617	43.0672	76.864
Galr3	1.15203	0.000153989	0.00397638	192.692	185.626	183.218	102.466	82.8215	66.8382
Malat1	-0.48105	0.000156239	0.00402828	85119.3	80963.3	89789.5	142766	95465.5	118901
Etv6	0.478575	0.000160878	0.00414149	5277.37	6953.11	6303.48	4976.13	3944.51	4379.02
Clec12a	-1.80823	0.00016328	0.00419688	23.9713	59.1047	25.3387	179.782	90.5515	109.169
C3	-1.98544	0.00016432	0.00421713	210.21	308.453	208.557	1563.07	441.714	874.467
Sytl2	-0.447855	0.000165933	0.00424551	1840.26	2223.81	2240.52	3067.46	2723.17	2807.21
Cstdc4	-4.51269	0.000167135	0.00426972	1.84395	1.84702	0	31.6714	8.83429	44.5588
Abtb3	-0.37555	0.000168284	0.00429252	2527.13	2541.5	2331.16	3326.42	3138.38	3134.71
Vps53	0.373167	0.000170813	0.00435039	3293.29	3335.72	3103.99	2486.2	2620.47	2408.4
Gbp5	-0.624426	0.000171998	0.00437394	3013.93	2357.72	2653.74	5307.75	3149.42	3912.26
Myo1g	0.311834	0.000174406	0.00442843	20459.5	22570.6	21248.4	17695.9	16810.5	17276.6
Sh3bp5	-0.722229	0.000175362	0.00444118	1477	755.432	1158.76	1886.31	1812.13	1895.98
Ccr7	-0.590561	0.000175439	0.00444118	7523.3	4428.23	5263.62	9217.3	7948.65	8756.92
Gbp10	-0.968749	0.000178962	0.00452353	984.667	436.821	494.104	1552.83	989.44	1206.43
Dusp16	-0.70776	0.000180409	0.00455321	328.222	354.628	459.019	567.29	651.529	646.103
Tgtp1	-0.642727	0.000181042	0.0045623	3070.17	1717.73	2211.28	3992.45	3538.13	3396.5
Pacsin1	0.568325	0.000182509	0.00459236	3771.79	2990.33	3154.66	1727.02	2470.29	2493.07
Rnpep	0.426074	0.000184211	0.0046213	2204.44	2644.93	2375.01	1826.69	1807.72	1742.25
Ostf1	0.363212	0.000184045	0.0046213	9949.93	11479.2	10746.5	8644.42	7704.6	8664.46
Lratd2	-0.61235	0.000192103	0.00481206	480.348	428.509	509.697	718.195	792.877	657.243
Trbc2	0.304641	0.000193445	0.00483844	28910.3	30866.5	29660.8	24852.7	22970.3	24588.7
Sipa1l2	-0.677512	0.000193832	0.00484075	798.428	491.308	633.466	1071.24	970.668	1033.76
Snx4	0.356068	0.000194116	0.00484075	6052.75	6302.04	6173.86	4816.84	5194.56	4464.79
Mmp25	-2.46661	0.000194829	0.0048513	40.5668	11.0821	9.74564	199.343	37.5457	102.485
Gstp3	0.404248	0.000196119	0.00487618	2202.59	2357.72	2127.47	1699.08	1614.47	1740.02
Fosl2	-0.694229	0.000199097	0.00494287	1535.08	1457.3	1330.28	3022.75	1590.17	2379.44
Nmnat2	-0.55845	0.00020541	0.00509204	850.981	767.437	908.293	1136.44	1445.51	1139.59
Eeig1	-0.463015	0.000207155	0.00512769	10652.5	8785.36	9337.29	15201.3	11030.7	13430
Tbcd	0.344036	0.000208882	0.00516282	4693.76	5143.03	4926.42	3752.13	3995.31	3884.42
B3gnt8	-1.05152	0.000209203	0.00516312	100.495	155.15	137.413	331.618	263.924	218.338
Dera	0.466519	0.000210487	0.00518714	2335.36	3118.7	2749.24	2022.31	1947.96	1966.16
Pink1	0.362036	0.000213513	0.00524036	4685.46	5178.12	4893.28	4086.54	3667.33	3726.23
Enpp4	-0.545772	0.00021347	0.00524036	778.145	837.624	942.403	1402.86	1107.6	1222.03
Dusp5	-0.487066	0.000213585	0.00524036	2808.33	3198.12	3055.26	4960.29	3510.53	4227.52
Uchl1	2.78564	0.00021434	0.00525117	42.4107	33.2464	40.9317	3.72604	6.62572	6.68382
Il13ra1	-2.53425	0.000216698	0.00530118	3.68789	31.3994	15.593	126.685	35.3372	131.449
Gbp8	-0.542462	0.000218173	0.00532947	930.27	860.712	935.581	1551.9	1167.23	1249.88
Gbp9	-0.639481	0.000219482	0.00535363	6407.71	4176.12	5514.08	10674.2	6477.74	7922.56
Myl12a	0.347574	0.000222118	0.00541005	4872.62	5310.19	5186.63	4102.37	3815.31	4160.68
Psmb4	0.326159	0.000225376	0.00547346	5817.65	6133.96	6069.58	4722.76	4984.75	4667.54
Dlg5	-0.912727	0.000225101	0.00547346	251.699	410.039	216.353	484.386	627.235	542.504
Srf	0.324585	0.000228212	0.00553431	5942.11	6446.1	6180.68	4841.99	4988.06	4998.39
Gars	0.330262	0.000230344	0.00557793	7655.14	8570.18	8094.73	6342.66	6661.05	6340.72
Ankrd33b	-2.0472	0.000232725	0.00562744	31.3471	11.0821	29.2369	143.453	49.6929	102.485
Fh1	0.400549	0.000241295	0.00581519	1854.09	1790.69	1837.05	1387.02	1424.53	1341.22
Snapc5	0.525011	0.000241532	0.00581519	828.853	907.811	920.963	595.235	651.529	600.43
Nap1l4	0.323567	0.000242806	0.00583745	5886.79	5795.95	5786.96	4459.14	4835.67	4666.42
Abcb10	0.720323	0.000244922	0.00587989	514.461	651.999	713.381	426.632	322.452	391.004
Plac8	-0.613882	0.000248093	0.00593897	7794.36	8524	8128.84	15981	8457.73	12972.2
Crybg1	-0.446791	0.000247837	0.00593897	7671.73	7754.72	7448.59	12465.5	8897.23	9812.97
Minpp1	0.514588	0.000253072	0.00604949	1543.38	1698.34	1344.9	1128.06	1130.79	951.331
Nr4a2	0.491161	0.000255091	0.00608907	1265.87	1225.5	1197.74	785.264	957.416	883.379
Impg2	-1.56669	0.000260127	0.00619161	39.6448	30.4759	31.186	76.3839	99.3858	124.765
Map3k8	-0.442571	0.000262808	0.00624653	1120.2	1241.2	1293.25	1705.6	1562.56	1697.69
Cables1	0.78045	0.000267496	0.00634896	675.806	941.057	880.031	617.592	356.684	477.893
Cd14	-3.58507	0.000268333	0.00635979	5.53184	3.69404	1.94913	76.3839	4.41714	53.4706
Slc29a4	1.05127	0.000269427	0.00637416	196.38	337.081	266.056	149.042	110.429	125.879
Gpat3	-2.49112	0.000269701	0.00637416	2.76592	20.3172	9.74564	67.0688	65.1529	52.3566
Ndufs2	0.350514	0.000270873	0.00638475	5265.39	5540.14	4845.53	4181.55	4138.86	3954.6
Rragd	-1.25105	0.000270912	0.00638475	106.027	53.5636	126.693	190.028	252.882	238.39
Igkv13-84	-2.41363	0.000273449	0.00642643	5.53184	7.38809	21.4404	42.8495	72.8829	66.8382
Lcp2	0.312754	0.000273071	0.00642643	12029.9	12996.6	12163.5	10408.7	9587.41	9944.42
Rnf213	-0.596807	0.000275282	0.00646044	42691.9	37162.1	41942.3	78509.6	42005.9	63682.4
Trbv13-1	0.558486	0.000276439	0.0064785	1692.74	1745.44	1542.73	1320.88	897.785	1161.87
Eif4h	0.301644	0.00027957	0.00654272	15662.5	16584.4	15741.2	12818.5	12552.4	13563.7
Vps37b	-0.593727	0.00028128	0.00657354	2541.88	2220.12	2005.65	4014.81	2495.69	3701.72
Actg1	0.370299	0.000282418	0.00659093	74889.1	87500.8	74790	65431.2	55021.1	63034
Smarcb1	0.370301	0.000284247	0.00661516	2851.66	2892.44	3002.63	2155.52	2398.51	2213.46
Dscam	1.59255	0.000284082	0.00661516	118.934	178.238	149.108	28.8768	82.8215	36.761
Wnt3	2.14141	0.000286386	0.00665568	81.1336	59.1047	56.5247	9.31511	11.0429	24.5074
Galk2	0.432773	0.000295717	0.00686301	1599.62	1851.64	1675.27	1315.29	1259.99	1222.03
Cfl1	0.308737	0.000297105	0.00688568	58867	62745.2	58291.6	46118.2	47399.3	51729.5
Tagap	0.436298	0.000299948	0.00694195	4466.96	5322.19	4415.75	3951.47	3192.49	3351.94
Abca2	0.320999	0.000300363	0.00694196	14292.4	13542.4	12952.9	10290.4	10932.4	11430.5
Med16	0.430711	0.000301573	0.0069603	3103.36	3065.13	2907.12	1966.42	2533.23	2235.74
Simc1	-0.617508	0.000303727	0.00700036	427.795	364.787	423.935	567.29	669.197	630.507
Orai2	0.314841	0.00030657	0.00705617	8769.8	7931.11	8120.06	6670.55	6605.84	6678.25
Crmp1	0.586843	0.000309661	0.00711752	1380.19	1654.01	1335.15	773.154	1115.33	1022.63
Gucy1b1	2.40567	0.000310413	0.00712503	59.0062	48.0226	38.9825	5.58906	13.2514	8.91176
Ccdc141	1.40934	0.000311236	0.00713413	186.238	156.997	165.676	80.1099	30.92	80.2059
Adap1	0.498181	0.000311962	0.00714099	2257.91	3153.79	2754.12	1784.77	2095.94	1901.55
Shkbp1	0.452289	0.000312819	0.0071501	2578.76	3296.93	2695.64	2012.06	2006.49	2246.88
Nxpe2	-1.68612	0.000313215	0.0071501	22.1273	27.7053	21.4404	76.3839	76.1957	76.864
Grk3	-1.90979	0.000317152	0.00723011	48.8645	29.5523	29.2369	238.467	51.9014	113.625
Prdm1	-0.494577	0.000326647	0.00743643	1319.34	1526.56	1507.65	1925.43	2391.88	1816.89
Fhl2	0.673718	0.000327616	0.00744837	640.771	705.562	662.703	373.536	520.119	366.496
Grn	-0.753315	0.000330861	0.00751193	1158	1152.54	1005.75	2530.91	1181.59	1875.93
Pycard	0.404198	0.000333069	0.00754161	2505	2935.84	2860.34	1960.83	2187.59	2125.46
Zdhhc14	-1.4096	0.000332982	0.00754161	40.5668	47.099	77.9651	186.302	139.14	113.625
Tlr4	-1.62582	0.000334551	0.00756491	33.191	25.8583	70.1686	141.59	96.0729	160.412
Il2ra	-0.418068	0.000337978	0.00763209	1382.96	1272.6	1357.57	1660.88	1826.49	1875.93
A330023F24Rik	-0.774931	0.000340522	0.00767919	194.536	284.441	232.921	417.317	409.69	391.004
Ifi27	0.372887	0.000346455	0.00780247	3163.29	3283.08	3051.36	2546.75	2250.54	2536.51
Lgals8	-0.392371	0.000350336	0.00787927	1784.94	1731.58	1857.52	2534.64	2288.08	2229.06
Map6	1.08877	0.00035103	0.00788427	195.458	195.784	146.185	81.9729	79.5086	91.3456
Mef2a	-0.333838	0.000352955	0.00791689	4964.82	4865.98	5142.77	6339.86	6667.68	5863.94
Gabarapl1	0.740908	0.000354735	0.00793799	643.537	599.358	650.034	362.358	287.114	483.463
Snrpa	0.364244	0.000354845	0.00793799	2849.82	2867.5	2719.03	2066.09	2281.46	2207.89
Sh3tc1	-1.26068	0.000361359	0.00804683	59.9282	76.6514	48.7282	165.809	159.017	119.195
Fam169b	-0.387898	0.000361176	0.00804683	3944.2	3204.58	3298.9	4532.73	4507.7	4630.78
Pou2f2	0.478598	0.000361066	0.00804683	4866.17	4329.42	4835.78	3809.88	2672.37	3585.87
Slfn5	-1.59005	0.000361634	0.00804683	4691	3517.65	4144.82	18643.3	5858.24	12689.2
Trib2	0.491589	0.000362285	0.00805062	3202.01	3260.92	3212.16	1876.06	2766.24	2241.31
Slc16a2	-2.03905	0.000365279	0.00809565	29.5031	14.7762	33.1352	180.713	41.9629	94.6875
5730488B01Rik	-1.89494	0.000365058	0.00809565	11.0637	23.0878	37.0334	84.7675	110.429	69.0662
Armcx4	0.773687	0.000366703	0.00810825	355.881	374.945	471.689	213.316	227.483	262.897
Slc7a11	-4.17241	0.000369346	0.00812577	3.68789	1.84702	0	55.8906	4.41714	40.1029
Klra1	-3.11248	0.000369552	0.00812577	0	7.38809	17.5421	132.275	26.5029	55.6985
Clip3	1.76956	0.000368814	0.00812577	59.0062	116.362	125.719	39.1234	17.6686	31.1912
Nr3c1	-0.40968	0.000369205	0.00812577	4986.95	4228.76	4454.73	6879.21	5685.97	5592.13
Bmp2k	-0.36617	0.000370281	0.00813112	2095.64	2257.06	2072.9	2638.04	2817.03	2828.37
Aurkaip1	0.436677	0.000372697	0.00817344	1996.99	2046.5	2190.82	1706.53	1375.94	1521.68
Mr1	-0.628437	0.000374578	0.00820395	569.779	480.226	524.315	979.018	711.16	741.904
Mid2	3.34592	0.00038029	0.00830731	38.7228	46.1755	25.3387	0	6.62572	4.45588
Or6b13	0.750704	0.000382497	0.00834461	733.89	634.452	775.753	322.303	555.456	397.688
Dglucy	0.484717	0.000388847	0.00847209	1411.54	1455.45	1332.23	865.373	1043.55	1093.92
Colq	1.46763	0.00039172	0.00852361	165.955	147.762	154.956	26.0823	79.5086	64.6103
St6gal1	-1.17352	0.000395767	0.00860048	2493.94	1292.91	1566.12	3201.6	4645.73	4227.52
Ndufv1	0.376804	0.000396963	0.00861528	2969.67	3175.03	2961.7	2141.54	2412.87	2460.76
Chfr	0.358791	0.000400371	0.00867799	3390.09	3522.27	3336.91	2869.05	2568.57	2553.22
P2ry10b	-0.513352	0.000405394	0.00874158	615.878	698.174	624.695	978.086	937.539	851.074
Ifitm3	-2.0949	0.000405044	0.00874158	195.458	160.691	159.828	1281.76	293.74	628.279
Eif4a2	-0.394736	0.000404505	0.00874158	4221.71	3355.11	4133.12	5111.2	5281.8	5001.73
Pde7b	-2.51048	0.00040747	0.00877502	25.8152	3.69404	23.3895	203.069	50.7972	46.7868
Reep1	-1.82302	0.000413007	0.00888283	16.5955	31.3994	19.4913	59.6167	108.22	71.2941
Slfn1	-0.542079	0.000414428	0.00890195	10912.5	9393.95	9991.23	18988.8	11144.5	13979.2
Ptpn14	-1.34603	0.000415227	0.00890562	54.3964	74.8044	36.0589	126.685	135.827	158.184
Adk	0.598075	0.000415663	0.00890562	1618.98	2110.22	1793.2	1539.79	1044.65	1061.61
H2az1	0.390583	0.000422128	0.00902102	9937.02	11240	10214.4	7031.97	9046.31	7870.2
Rmnd5a	0.313254	0.000422056	0.00902102	7634.85	7018.68	7245.88	5809.83	6117.75	5697.96
Bloc1s2	0.52427	0.000425506	0.00908163	833.463	798.837	727.024	531.893	562.082	546.96
Cd38	-0.532729	0.00042751	0.00911277	1264.02	1717.73	1439.43	2491.79	1881.7	2020.74
Plcb2	-0.407059	0.000431748	0.0091914	3003.79	2427.91	2753.14	3893.71	3571.26	3386.47
Mpc1	0.622059	0.000433774	0.0092228	486.802	580.888	559.4	367.947	332.39	356.471
Lpcat2	-2.46642	0.000436798	0.00927531	25.8152	11.0821	3.89825	120.165	34.2329	71.2941
1700019D03Rik	1.15581	0.000437681	0.00927546	127.232	184.702	168.6	80.1099	70.6743	64.6103
Ctss	-0.401368	0.000437914	0.00927546	5947.64	5425.62	5316.24	8482.34	6629.03	6928.9
Pogk	-0.377473	0.000438687	0.00928009	4337.88	4441.16	4402.1	6463.75	5170.27	5486.31
Psma6	0.336227	0.000443841	0.00937726	4405.18	4950.02	4492.74	3720.45	3586.72	3661.62
Zfp282	0.437332	0.000444464	0.00937858	1737.92	2150.86	1893.58	1439.18	1352.75	1478.24
Ndrg1	0.574911	0.000450249	0.00948868	903.533	850.553	901.471	645.537	483.677	652.787
F830016B08Rik	-2.12938	0.000451407	0.00950112	23.9713	5.54106	25.3387	94.0826	49.6929	95.8015
Plekha1	-0.640324	0.000459692	0.00966313	921.051	605.823	997.953	1305.05	1435.57	1194.18
Hsp90ab1	0.325214	0.000460259	0.00966313	61578.5	61606.5	59480.5	43342.3	51810.9	50650
Pcyt1b	1.05136	0.000467366	0.00979708	173.331	174.544	192.964	79.1784	77.3	104.713
Asprv1	-1.83742	0.00046781	0.00979708	40.5668	25.8583	19.4913	160.22	53.0057	93.5735
Cd274	-0.488907	0.000473453	0.00990287	1963.8	1857.18	1800.99	3204.4	2322.31	2360.5
Igkv3-4	-1.44756	0.000476097	0.00994572	244.323	61.8752	107.202	502.084	218.649	406.599
Msi2	0.2911	0.000481112	0.010038	7325.99	7329.9	7492.45	6005.45	6176.27	5919.64
Dsg2	-1.47109	0.000482359	0.0100515	51.6305	74.8044	44.8299	182.576	81.7172	210.54
Fut8	0.402684	0.000483423	0.0100611	2920.81	3672.8	3193.65	2528.12	2505.63	2369.42
Fam110a	0.555349	0.000487424	0.0101287	844.527	981.692	941.428	612.934	548.83	721.853
Phf11d	-2.34026	0.000487884	0.0101287	16.5955	5.54106	29.2369	159.288	47.4843	52.3566
Oas2	-1.76084	0.000489005	0.0101394	582.687	221.643	401.52	1645.98	795.086	1645.33
Cd4	-1.14034	0.0004897	0.0101413	501.553	136.68	286.522	619.455	617.296	802.059
Cbx6	0.367844	0.000494871	0.0102357	3505.34	3585.07	3159.54	2611.02	2513.36	2819.46
Tuft1	0.926025	0.000496528	0.0102573	235.103	303.835	321.606	116.439	166.747	170.438
Aldh16a1	0.392748	0.000501522	0.0103402	1528.63	1582.9	1547.61	1195.13	1187.11	1166.33
Fcgr2b	-0.70383	0.000504322	0.0103585	280.28	422.044	385.927	608.276	525.64	638.305
Lgals1	0.332657	0.00050452	0.0103585	20006.8	23550.4	20613	16299.6	16667	17990.6
Gm4841	-1.47526	0.000503609	0.0103585	40.5668	31.3994	80.8888	161.151	112.637	150.386
Klc3	1.05801	0.000508478	0.0104269	212.054	254.889	254.361	160.22	97.1772	88.0037
Arhgef9	1.34833	0.000509378	0.0104326	204.678	144.068	194.913	39.1234	106.011	69.0662
Rad52	-0.604936	0.000510518	0.0104432	460.986	408.192	385.927	622.249	574.229	712.941
Sh3bp4	1.95263	0.000512949	0.0104801	99.573	169.926	130.592	39.1234	57.4229	6.68382
Taf1d	-0.36922	0.000514099	0.0104907	6097	5666.66	5793.78	8431.1	6693.08	7551.61
Abca3	0.44306	0.000516066	0.0105181	2339.97	1895.04	2073.87	1522.09	1689.56	1429.22
Il1rn	-2.29279	0.000524494	0.0106768	5.53184	12.9291	27.2878	121.096	44.1714	57.9265
Ighv1-77	3.9615	0.000526758	0.0107099	101.417	9.23511	13.6439	5.58906	2.20857	0
Ifi206	-0.58196	0.000530796	0.0107742	14735.9	14082.6	13882.7	28260.2	14638.4	21017.3
Prss12	-0.984964	0.000531854	0.0107742	107.871	158.844	149.108	239.398	230.796	353.129
A430093F15Rik	0.522029	0.000531747	0.0107742	732.046	756.355	784.524	562.632	490.303	529.136
Cdkn2d	0.321902	0.000533738	0.0107993	3471.23	3428.99	3343.73	2732.12	2748.57	2714.75
Igf1r	-1.01089	0.000537633	0.0108519	287.655	127.444	167.625	392.166	339.016	443.36
Upp1	-2.64251	0.000537243	0.0108519	9.21973	22.1643	9.74564	156.494	11.0429	89.1176
Mettl7a1	0.603287	0.000544762	0.0109825	520.914	622.446	599.357	383.782	353.372	409.941
Parp3	0.405016	0.000545658	0.0109874	1645.72	1494.24	1613.88	1231.46	1150.67	1207.54
Lat2	-0.958676	0.000546403	0.0109891	113.403	118.209	132.541	190.028	228.587	289.632
Itpripl2	-0.555267	0.000547957	0.0110072	612.19	848.706	855.667	1088	1137.41	1178.58
Ak2	0.345533	0.000561836	0.0112724	2928.18	2869.35	2852.55	2146.2	2299.12	2363.85
Klri2	-1.37259	0.000563006	0.0112759	56.2403	29.5523	52.6264	128.548	113.741	115.853
Cdon	0.389955	0.000563357	0.0112759	2611.95	2503.64	2627.42	1781.98	1968.94	2159.99
Igkv8-30	-3.42164	0.000567208	0.0113345	73.7578	11.0821	27.2878	680.003	100.49	421.081
Vax2	1.64096	0.000567639	0.0113345	164.111	254.889	114.999	47.507	99.3858	24.5074
Lrwd1	0.352563	0.00057094	0.0113854	3143	3222.13	3245.3	2412.61	2714.34	2400.61
Vezf1	-0.310196	0.00057155	0.0113854	3740.44	3667.26	3920.67	4705.99	4738.49	4600.7
Unc119b	0.470001	0.000575937	0.0114592	9686.24	10679.5	9039.08	8296.97	5541.31	7388.97
Gsn	0.542001	0.000582194	0.0115562	2030.18	2359.57	2003.7	1727.02	1127.48	1535.05
Pigl	0.638993	0.000583328	0.011565	465.596	561.494	529.188	342.796	359.997	296.316
Cebpa	-1.89064	0.000584535	0.0115752	27.6592	29.5523	38.008	218.905	46.38	86.8897
Arpc5	0.314672	0.000590185	0.0116732	19200.1	22536.4	21761	17032.7	17467.6	16553.6
Coro2a	-0.443215	0.000593249	0.01172	4218.95	5206.75	5041.42	5579.75	7584.24	6507.82
Tuba-rs1	-2.41504	0.000594508	0.011731	14.7516	12.9291	2.92369	79.1784	41.9629	42.3309
Gde1	0.494305	0.000597099	0.0117683	1079.63	1389.88	1162.65	817.866	877.907	883.379
Iah1	0.51886	0.000609199	0.0119926	828.853	926.281	767.956	620.386	575.333	564.783
Acd	0.387628	0.000612745	0.0120428	1806.14	2005.87	1795.15	1459.68	1401.34	1424.77
Pkp2	2.69379	0.000613187	0.0120428	33.191	53.5636	35.0843	5.58906	11.0429	2.22794
Ankrd46	0.417333	0.000618623	0.0121353	1371.9	1431.44	1499.85	1065.65	1019.26	1137.36
Il2rb	-0.313476	0.000620112	0.0121503	55370	60866.7	53406.1	74740.7	65516.2	70556.7
Fam120a	0.270999	0.000628928	0.0122942	23137.8	23705.6	22732.7	19339.1	18535.4	19786.3
Dtx4	-0.703751	0.000635867	0.0124154	555.027	654.769	437.579	1134.58	735.455	812.085
Plxna3	1.28134	0.000638091	0.0124298	141.984	131.139	97.4564	55.8906	54.11	42.3309
Klrc2	-0.793108	0.000640162	0.0124556	256.308	360.169	421.986	723.784	467.113	607.114
Parp8	-0.406775	0.000647051	0.0125604	1129.42	1126.68	1271.81	1549.1	1589.07	1538.39
Timm8b	0.548227	0.000653852	0.0126631	724.67	678.78	735.796	431.289	502.45	530.25
Klra2	-2.26824	0.000659639	0.0127457	35.9569	3.69404	31.186	203.069	72.8829	64.6103
Pdgfb	0.542341	0.000659428	0.0127457	815.946	1002.01	865.413	579.4	570.916	692.89
Tln1	0.264036	0.000662346	0.0127685	75838.7	74114.5	72525.1	61723.8	59659.1	63887.3
Dmwd	1.2308	0.000662087	0.0127685	209.288	251.195	194.913	54.0276	143.557	82.4338
Pdk3	0.37888	0.000669852	0.0128983	1929.69	2053.89	2153.79	1603.13	1619.99	1496.06
Haao	-0.475269	0.000673176	0.0129474	1278.78	1528.41	1545.66	1727.02	2274.83	2050.82
Arhgap9	0.295348	0.000675222	0.0129719	14628.9	14806.6	14283.2	11534	11343.2	12749.4
Trim34a	-0.599481	0.000680799	0.013064	2169.4	2031.72	2490.01	4503.85	2514.46	3116.89
Got2	0.34882	0.000683509	0.013101	6226.08	7294.81	6703.05	4898.81	5644.01	5339.26
Hnrnpll	0.41018	0.000684577	0.0131064	2288.34	2474.08	2458.82	1628.28	2041.83	1765.64
Egln3	0.902227	0.000685478	0.0131087	300.563	429.432	317.708	165.809	150.183	245.074
Tnfsf4	1.39062	0.000687479	0.0131266	159.501	152.379	176.396	56.8222	98.2815	31.1912
Elk4	0.267169	0.000687984	0.0131266	20345.2	20699.6	20351.8	16724.3	17644.3	16649.4
Cd82	0.312474	0.00069354	0.0132176	14963.6	16628.7	15052.1	13274	11716.5	12568.9
Gstt2	0.612646	0.000695442	0.0132372	883.25	1008.47	1159.73	535.619	659.259	802.059
Cd86	-0.649397	0.000696154	0.0132372	769.847	601.205	604.229	1321.81	860.239	914.57
5830416I19Rik	-5.47707	0.000698139	0.0132599	0	1.84702	0	71.7263	2.20857	8.91176
Prdm5	2.20447	0.000703656	0.0133495	27.6592	61.8752	89.6599	11.1781	9.93858	17.8235
Itgb2l	-2.5181	0.000706394	0.0133863	11.0637	20.3172	1.94913	91.288	30.92	69.0662
Rinl	0.283936	0.000714124	0.0135175	12178.3	13158.2	12909.1	10303.4	10264.3	10845.6
Asb13	-0.602999	0.000719384	0.0136016	848.215	631.681	812.786	1376.77	934.226	1169.67
Htatip2	0.504139	0.000724116	0.0136757	1030.77	1399.12	1208.46	850.469	828.215	886.721
Tpm1	0.479096	0.000729077	0.0137538	1384.8	1680.79	1608.03	962.251	1197.05	1195.29
Sanbr	0.676385	0.000731838	0.0137904	575.311	697.251	653.932	360.495	507.972	337.533
Cdh17	-0.962989	0.00073522	0.0138188	107.871	109.898	150.083	270.138	187.729	258.441
Ankrd52	0.347512	0.000734499	0.0138188	8872.14	9554.64	9392.84	6399.48	7713.44	7754.35
Zfp251	0.387712	0.000735827	0.0138188	2275.43	2528.57	2152.81	1853.71	1672.99	1790.15
Il12a	-1.75839	0.000737847	0.0138257	18.4395	27.7053	19.4913	48.4386	97.1772	76.864
Hid1	-0.423871	0.000737774	0.0138257	2846.13	2401.13	2612.81	3998.98	3056.66	3486.73
Sulf2	-2.07033	0.000745849	0.0139289	11.0637	31.3994	10.7202	48.4386	61.84	113.625
Plekhg5	0.577378	0.000745126	0.0139289	577.155	638.146	583.764	362.358	399.752	444.474
Foxn3	-0.293521	0.000744425	0.0139289	8318.96	8186	8093.75	9515.38	10657.5	9977.83
Arrb1	-0.489437	0.000752304	0.0140338	1571.96	1088.82	1323.46	1899.35	1907.1	1786.81
Flnb	0.293253	0.000756248	0.0140822	7959.39	8424.26	7691.26	6396.68	6703.02	6547.92
Tut1	-0.433949	0.000756582	0.0140822	1410.62	1253.2	1343.92	1881.65	1576.92	1955.02
Mgst1	-1.86449	0.000764839	0.0142043	41.4888	29.5523	13.6439	163.946	53.0057	91.3456
Myo1c	-0.35982	0.000764782	0.0142043	2488.4	2257.98	2286.33	3146.64	2776.18	3101.29
Tut4	-0.384576	0.000773906	0.0143567	9394.9	8699.47	9553.65	14065.8	10636.5	11388.1
S100a4	0.488527	0.000776732	0.0143932	2150.96	2651.4	2302.89	1906.8	1370.42	1785.69
Sigirr	0.406209	0.000779382	0.0144202	3107.05	2413.13	2650.81	2037.21	2100.35	2028.54
Tifab	-1.35172	0.000779913	0.0144202	90.3533	77.5749	72.1177	329.755	103.803	178.235
Cyb561a3	-0.452181	0.000790947	0.014592	1429.06	1283.68	1443.33	2202.09	1749.19	1732.22
Tbcb	0.421746	0.00079429	0.0146375	1417.99	1528.41	1533.96	1047.95	1072.26	1225.37
Csf1	-0.723959	0.000817637	0.0150512	319.924	242.883	253.387	489.975	367.727	490.147
Sit1	0.485969	0.000823798	0.0151313	2008.98	2204.42	1984.21	1183.02	1702.81	1541.74
Mefv	-2.95325	0.000823284	0.0151313	0	5.54106	13.6439	63.3427	28.7114	55.6985
Pxk	-0.331685	0.000825912	0.0151535	2659.89	2497.17	2571.87	3401.88	3087.58	3236.08
Ets2	-0.545299	0.000828657	0.0151808	1124.81	745.273	922.912	1419.62	1245.63	1410.29
Igkv12-46	-2.08283	0.000843462	0.0154247	396.448	96.0451	152.032	1123.4	671.406	935.735
Trappc6a	0.504122	0.00085679	0.0156514	859.278	1044.49	863.463	688.386	617.296	644.989
Ro60	-0.70692	0.000863563	0.0157579	220.351	250.271	215.379	423.837	359.997	335.305
Zmynd8	-0.347726	0.000868173	0.0158076	3379.95	2945.08	3364.19	4100.51	3889.3	4340.03
Txk	-0.419864	0.000867539	0.0158076	5543.82	4133.63	4553.16	7081.34	6001.8	5953.06
Kcnip2	-2.00867	0.000881434	0.0160316	12.9076	12.9291	15.593	81.9729	41.9629	42.3309
Gm5960	-3.02503	0.000882905	0.0160409	6.45381	3.69404	1.94913	47.507	13.2514	37.875
Psmd3	0.299805	0.000895027	0.0162435	6314.59	6141.35	5686.58	4863.42	4922.91	4952.71
Cd200r4	-0.881488	0.000899758	0.0163117	203.756	256.736	255.336	614.797	311.409	391.004
Rgs2	-0.982424	0.000903695	0.0163521	265.528	149.609	299.191	577.537	304.783	528.022
Nsmf	0.669739	0.000903945	0.0163521	702.543	905.964	747.49	403.344	442.819	636.077
Ptpn7	0.298958	0.000934681	0.0168717	6637.28	6399.01	6690.38	5073.94	5652.84	5309.18
Nampt	-0.376913	0.000939525	0.0169408	2862.72	2664.33	2985.09	4151.74	3407.83	3491.18
Wdr6	0.347663	0.000942212	0.016971	3349.53	3134.4	3201.44	2596.12	2320.11	2694.69
Ifi44	-2.15298	0.00095	0.0170928	255.386	116.362	229.997	1480.17	346.746	848.846
Arl6ip1	-0.289993	0.000957491	0.0171538	11517.3	12954.1	12678.1	15706.2	14779.8	14932.8
Snx25	0.362555	0.00095715	0.0171538	1927.84	2044.65	2053.41	1496.01	1645.39	1546.19
Bbx	-0.351312	0.000955732	0.0171538	3152.22	3489.02	3407.07	4639.85	3883.77	4293.24
Tmem147	0.405117	0.000972456	0.0174033	1228.07	1231.04	1267.91	978.086	902.202	933.507
Mtus1	-2.3834	0.000984128	0.0175746	7.37578	25.8583	3.89825	70.7948	34.2329	89.1176
Sft2d2	0.334658	0.000986715	0.017602	5705.17	5892.92	5622.26	4994.76	4127.82	4530.52
Gdpd5	0.435596	0.000988521	0.0176155	997.574	1084.2	985.284	751.729	750.915	765.298
Peli2	1.7866	0.000991588	0.0176513	97.7291	66.4928	70.1686	14.9042	15.46	37.875
Cdca7	0.586501	0.00100364	0.0178175	1341.47	1242.12	1333.2	643.674	1085.51	881.151
Klra9	-3.18238	0.00100351	0.0178175	0	11.0821	1.94913	35.3974	34.2329	49.0147
Ffar1	-1.29595	0.00100412	0.0178175	77.4457	40.6345	44.8299	152.768	140.244	106.941
Snx6	0.337511	0.0010145	0.0179827	2384.22	2482.4	2496.83	1895.62	1900.48	2031.88
Xpnpep1	0.315566	0.00102143	0.0180863	3132.86	3090.99	3116.65	2442.42	2462.56	2601.12
Azin1	0.319365	0.00103771	0.0183552	4591.42	4655.42	4624.3	3882.54	3836.29	3396.5
Sgk3	-0.608364	0.00103992	0.0183554	676.728	449.75	494.104	805.757	901.097	764.184
Coro7	0.299557	0.00103978	0.0183554	8737.53	9683.01	8619.04	7524.74	7027.68	7416.82
Cnpy2	0.536138	0.00105851	0.0186639	1175.52	1167.32	990.157	758.25	636.069	904.544
Irf5	-0.542342	0.00106641	0.0187834	846.371	807.148	793.295	1376.77	919.87	1265.47
Abhd8	0.321105	0.00107289	0.0188776	6102.54	6112.72	5767.47	4396.73	4832.36	5167.71
Pccb	0.569144	0.00107547	0.0189033	618.644	803.454	870.285	524.441	522.327	497.945
Plekha6	-0.725903	0.00108454	0.0190426	437.015	266.895	298.216	486.249	615.087	556.985
Ndfip1	0.320979	0.00110616	0.0194019	7662.51	9229.57	8235.06	6882	6664.37	6567.97
Tnfrsf4	0.699003	0.0011075	0.0194051	503.397	397.11	347.919	258.96	256.194	253.985
Pdrg1	0.472359	0.00111217	0.0194665	1613.45	1209.8	1354.64	1068.44	946.373	995.89
Asns	0.7982	0.00111544	0.019483	406.59	457.138	382.029	229.152	313.617	173.779
C4b	-2.92958	0.00111661	0.019483	33.191	33.2464	64.3212	572.879	55.2143	367.61
Erdr1x	-2.16051	0.00111601	0.019483	19.3614	25.8583	26.3132	189.097	16.5643	113.625
Smim29	0.430549	0.00112243	0.0195642	1090.69	991.85	1014.52	756.387	752.019	789.805
Kptn	0.493497	0.00112435	0.0195773	791.052	826.542	833.252	555.18	536.683	649.445
Zbtb4	-0.308854	0.00112686	0.0195967	4374.76	3990.49	3919.69	4886.71	5172.48	5159.91
Gm11110	0.615738	0.00112781	0.0195967	472.972	543.024	467.791	364.221	310.304	292.974
Insr	-0.429509	0.00113399	0.0196837	862.044	765.59	890.751	1124.33	1120.85	1146.28
Ptpn12	-0.381022	0.00113917	0.0197326	2401.74	3126.08	2715.13	3632.89	3576.78	3524.6
Eif3l	0.314769	0.00113865	0.0197326	9211.43	10556.7	9525.39	7471.65	8411.35	7669.69
S100a6	0.436816	0.00115328	0.0199563	6037.08	8010.53	7453.46	6206.66	4671.13	5003.96
Socs1	-0.5277	0.00116392	0.0201198	2489.33	2061.28	2375.01	3985.93	2429.43	3566.93
Trabd	0.295308	0.00117108	0.0202226	3841.86	3992.34	3896.31	3191.36	3135.07	3232.74
Alpl	-1.12497	0.00118157	0.0203755	106.949	55.4106	76.016	206.795	159.017	153.728
Rara	-0.430824	0.00118237	0.0203755	3798.53	3164.87	3081.57	4907.2	3740.22	4892.56
Sh3bgrl	0.4201	0.00119605	0.02059	3366.12	4225.98	3736.48	3264.94	2603.91	2595.55
Mrtfb	0.348876	0.0011996	0.0206299	3403.92	2974.63	3169.28	2426.59	2385.26	2685.78
Abhd17c	0.43111	0.00120379	0.0206807	1515.72	1747.28	1492.06	1096.39	1310.79	1120.65
Usp6nl	0.415376	0.00120939	0.0207514	1420.76	1453.61	1679.17	1136.44	1204.78	1072.75
Psma5	0.373685	0.00121039	0.0207514	2091.96	2284.77	2212.26	1831.35	1544.9	1707.72
Gm6225	-1.09532	0.00121363	0.0207644	80.2116	99.7391	130.592	306.467	200.98	154.842
Mmadhc	0.416904	0.00121926	0.0208395	1452.11	1275.37	1372.19	1047.95	940.852	1081.67
Ssbp2	-0.59935	0.00122069	0.0208427	728.358	513.472	643.212	765.702	1071.16	1020.4
Nek7	0.382948	0.00122409	0.0208795	8187.12	10810.6	9276.87	7962.55	6849.89	6868.74
Cd55os	-1.77336	0.00123383	0.0210241	12.9076	17.5467	34.1097	83.836	82.8215	53.4706
Cd300lb	-2.40762	0.00123577	0.0210357	12.9076	5.54106	21.4404	134.138	18.7729	57.9265
Ddx1	0.38561	0.00126979	0.0215929	2634.08	2884.12	2948.06	1944.99	2436.06	2100.95
Arpc4	0.322656	0.00127519	0.0216627	10873.7	12819.3	11263	9602.94	8616.74	9730.53
Cpd	-0.740259	0.00127893	0.0217042	254.464	334.311	223.175	367.015	473.739	516.882
Tmem108	-0.910846	0.00129123	0.0218907	160.423	106.204	141.312	202.138	305.887	259.555
Tstd3	0.557725	0.00130979	0.022183	672.118	602.129	625.67	490.906	377.666	421.081
Zfp992	-0.839533	0.001316	0.0221983	115.247	118.209	115.973	198.412	205.397	221.68
Ociad2	1.00288	0.00131349	0.0221983	181.629	224.413	140.337	87.562	87.2386	98.0294
Resf1	-0.282829	0.0013149	0.0221983	7562.94	8218.32	8245.78	9936.42	9982.75	9310.57
Zfp951	-0.715808	0.00132103	0.0222606	191.77	289.059	258.259	367.947	420.733	425.537
Igsf6	-1.17897	0.00132303	0.0222719	60.8502	99.7391	76.016	243.124	117.054	174.893
Cenpv	0.786568	0.00133277	0.0224134	536.588	828.389	671.474	261.755	505.763	414.397
Ccl22	-2.07626	0.00133908	0.0224968	12.9076	11.0821	13.6439	27.9453	48.5886	82.4338
Rab44	-4.30113	0.00135894	0.0227619	0	3.69404	0	46.5755	8.83429	17.8235
Lipg	-3.37426	0.00135689	0.0227619	5.53184	1.84702	1.94913	45.644	4.41714	46.7868
Gm6545	-1.41488	0.00135838	0.0227619	1599.62	1170.09	1320.53	5498.71	1819.86	3586.99
Ripk3	0.384112	0.00136823	0.0228946	2210.89	2658.79	2190.82	1768.94	1753.61	1888.18
Kynu	-1.44397	0.00137285	0.022949	26.7372	27.7053	54.5756	86.6305	98.2815	111.397
Agpat5	0.4274	0.00139348	0.0232706	986.511	1127.61	1033.04	798.305	773	768.64
Hsd17b11	-0.66586	0.00139513	0.0232744	589.14	474.684	516.519	1016.28	583.063	906.772
Ppm1l	-0.658512	0.00140533	0.0233519	337.442	258.583	263.132	421.043	512.389	423.309
Sh3bp2	-0.544417	0.00140472	0.0233519	1394.02	1026.02	1245.49	1997.16	1364.9	1982.87
Heg1	0.307617	0.00140396	0.0233519	5597.3	5530.91	5101.84	4616.57	4114.57	4381.25
Cytip	-0.278406	0.00141085	0.0234203	14450.1	14607.2	15033.6	19192.8	16895.6	17384.6
Gbp7	-0.417579	0.00142238	0.0235613	10027.4	8469.52	9399.67	14950.7	10282	12025.3
Blmh	0.425947	0.00142357	0.0235613	2690.32	3423.45	3225.81	2484.34	2486.85	1979.53
ND6	-0.489979	0.00142815	0.0236139	547.652	632.605	713.381	888.661	874.595	895.632
Samd9l	-0.371883	0.00145666	0.0240615	7155.43	7232.94	7936.85	11299.2	8560.43	9026.5
Nt5c	0.37347	0.00146141	0.0241162	2649.75	3012.49	2953.9	1964.56	2324.52	2363.85
Med7	-0.582167	0.00147097	0.0242262	444.391	580.888	656.856	919.401	734.35	863.327
Aldh9a1	0.339329	0.00147762	0.0242689	3275.77	3580.45	3274.53	2885.82	2649.18	2470.79
Mrc1	1.35819	0.00147792	0.0242689	82.9775	131.139	155.93	31.6714	64.0486	49.0147
Gm2808	0.510163	0.00147562	0.0242689	862.966	799.76	820.583	539.345	679.136	525.794
Sorcs2	-0.970834	0.00148024	0.0242832	267.372	127.444	169.574	264.549	463.8	378.75
Klf6	-0.401177	0.00148629	0.0243585	5405.53	5348.05	5660.27	8709.62	6139.83	6823.07
Lamc1	-0.336489	0.00149373	0.0244285	2719.82	3220.28	2944.16	3931.91	3602.18	3682.79
Abcb1a	-0.550471	0.00149494	0.0244285	2098.41	2614.46	2471.49	4395.8	2480.23	3643.8
Ykt6	0.330502	0.00149221	0.0244285	4674.4	5457.02	4929.34	4126.59	3698.25	4151.77
Herc6	-0.610036	0.00150383	0.0245499	1508.35	1338.17	1617.78	3142.92	1672.99	1995.12
F5	-2.38192	0.00150971	0.0245978	18.4395	7.38809	5.84738	65.2057	17.6686	82.4338
Brwd1	-0.347014	0.00150963	0.0245978	2771.45	2653.25	2290.22	3199.74	3350.4	3263.93
Cox8a	0.281018	0.00151499	0.0246598	6362.53	6310.35	6247.93	5139.14	4967.08	5466.25
Trbv14	0.47228	0.00152644	0.0248221	913.675	972.457	923.886	768.496	623.922	631.621
Acads	0.451859	0.00152873	0.0248351	1926.92	1826.7	1610.95	1523.02	1136.31	1261.01
Rbm3	0.400715	0.00153367	0.0248842	14735	16692.5	15061.9	9964.37	14206.6	11046.1
Dusp1	-0.81639	0.00153472	0.0248842	236.947	153.303	169.574	393.098	305.887	286.29
Phactr2	0.496314	0.00153644	0.024888	1089.77	896.729	929.734	602.687	759.749	706.257
Cdkl5	-1.39451	0.0015568	0.0251934	79.2896	24.0113	70.1686	180.713	156.809	118.081
Hip1r	0.331514	0.00156541	0.0253082	7330.6	8189.69	8035.28	6528.96	5522.53	6667.11
Ptgr3	0.317543	0.00157116	0.0253767	3085.84	3032.81	3143.94	2518.8	2595.07	2318.17
Hs3st3b1	-0.314501	0.00157853	0.0254711	2611.03	2458.39	2727.8	3157.82	3196.91	3341.91
Plekha8	0.949165	0.00158144	0.0254935	169.643	241.036	237.794	117.37	132.514	85.7757
Slfn3	-0.679155	0.00159262	0.0256491	367.867	441.438	382.029	825.318	485.886	594.86
Herpud2	-0.349097	0.00159902	0.0257273	3298.82	2941.38	3036.74	4338.98	3564.64	3911.15
Fbxo6	0.485946	0.00160417	0.0257855	780.911	781.29	933.632	584.989	564.29	632.735
Mrpl57	0.44834	0.00161642	0.0259573	1606.08	1736.2	1703.54	1009.76	1380.36	1310.03
Ifi213	-0.465453	0.00162627	0.0260905	5935.66	4927.85	5413.7	9260.15	5803.02	7409.02
Pebp1	0.341787	0.00162886	0.0261071	2975.21	2882.28	2528.99	2234.69	2219.62	2163.33
Nt5c3	-0.497194	0.00164199	0.0262922	1874.37	1941.22	1935.48	3423.3	2092.62	2598.89
Ndufa8	0.385948	0.00164514	0.0262923	2032.95	2238.59	1888.7	1540.72	1462.07	1712.17
Smim30	0.402823	0.00164438	0.0262923	1084.24	1156.24	1214.31	866.305	891.159	855.529
Rai1	0.309488	0.0016524	0.0263832	5286.59	4599.08	4782.18	3835.96	3904.76	4096.07
Tmem184b	-0.603182	0.00165768	0.0264424	2689.39	2396.51	2379.88	5179.2	2499	3660.51
Ddx17	0.253305	0.00166082	0.0264672	16389.9	16042.3	15820.1	13122.2	13332	14029.3
Plekho1	-0.672286	0.00167181	0.0265955	589.14	344.469	376.182	658.578	748.706	680.636
Hnrnpm	0.277451	0.00167205	0.0265955	4802.56	4769.01	4673.03	3825.71	3997.52	3930.09
Zfp94	-1.44257	0.00168801	0.0268238	99.573	22.1643	72.1177	190.96	204.293	131.449
Irag2	0.281586	0.00169954	0.0269666	4828.37	4548.29	4789.98	3833.17	3860.58	3961.28
Bdh1	0.437869	0.00170022	0.0269666	1721.32	1569.04	1629.47	1240.77	1374.84	1015.94
Fchsd2	-0.38211	0.00171943	0.0272196	3325.55	3665.41	3871.94	5389.72	4081.44	4683.13
Rapgef3	-1.25847	0.00171881	0.0272196	36.8789	40.6345	39.9571	90.3565	101.594	89.1176
Zmym2	-0.332044	0.00172673	0.0273095	2944.78	2632.01	3155.64	3737.22	3705.98	3548
Rigi	-0.525876	0.00173273	0.0273785	7868.11	7783.35	7672.74	14885.5	7818.35	10875.7
Ly6i	-1.90437	0.00174413	0.0275066	38.7228	17.5467	13.6439	123.891	33.1286	104.713
Scpep1	0.402846	0.00175053	0.0275566	1245.58	1362.18	1366.34	1083.35	930.913	990.32
Igkv4-59	-0.897194	0.00175443	0.0275911	105.105	179.161	167.625	277.59	227.483	336.419
Gtf2i	0.360329	0.00175916	0.0276135	16743.9	17309.4	17309.2	15531.1	11250.5	13226.2
Nedd9	-0.298384	0.0017625	0.02764	6192.89	6950.34	6637.75	8507.49	8285.46	7531.56
Elk3	0.292407	0.00176585	0.0276666	4145.19	4497.5	4457.65	3601.22	3641.94	3453.31
Bfsp2	-1.88899	0.00176955	0.0276986	14.7516	16.6232	14.6185	49.3701	34.2329	86.8897
Fas	0.505574	0.00178582	0.0279271	1195.8	1043.57	1069.1	938.963	713.369	676.18
Csf2rb2	-1.4872	0.00178754	0.027928	53.4744	51.7166	28.2623	175.124	59.6315	139.246
Bzw2	0.337185	0.00179774	0.0280096	3606.76	3544.43	3673.13	2655.74	3192.49	2721.43
Plekhg3	-0.409512	0.00179778	0.0280096	1111.9	995.544	1040.83	1267.79	1531.64	1383.55
Csf1r	-1.02064	0.00179593	0.0280096	256.308	282.594	294.318	891.456	255.09	542.504
Pag1	-0.317922	0.00181614	0.0282693	8504.27	7683.61	8018.71	9072.91	11100.3	10003.5
4921511I17Rik	-1.95669	0.00181951	0.0282954	12.9076	12.9291	17.5421	73.5893	26.5029	67.9522
Smchd1	-0.43904	0.00182675	0.0283817	14963.6	12541.3	13469.4	23166.7	14913.4	17465.9
Fam118a	0.540423	0.00183132	0.0284262	728.358	619.676	771.854	423.837	539.996	494.603
Ndufa1	0.500703	0.0018341	0.028443	1062.11	1398.2	1084.69	943.62	748.706	812.085
Trgc2	-1.7627	0.00184968	0.0286581	59.9282	9.23511	52.6264	175.124	73.9872	163.754
Tasor2	-0.389709	0.0018607	0.0288022	4536.1	3524.12	4471.3	5009.66	6116.64	5292.47
Itgb5	1.36183	0.0018674	0.0288792	104.183	123.75	105.253	54.0276	53.0057	22.2794
Hdac1	0.281924	0.00186946	0.0288843	6198.42	6771.18	6498.39	5123.31	5331.49	5558.71
Phip	-0.347727	0.00187403	0.0289282	6527.57	6434.1	6824.87	9738.94	7530.13	7906.96
Inpp5d	-0.333144	0.00189506	0.029199	8498.74	8812.14	8162.95	12016.5	9340.05	10732
Hmgcs1	0.36356	0.00189457	0.029199	2089.19	2397.43	2256.11	1895.62	1718.27	1625.28
Metrnl	-1.72266	0.00190221	0.0292821	29.5031	29.5523	44.8299	208.658	41.9629	91.3456
Pkp4	0.376625	0.00191048	0.0293824	2654.36	3185.19	3150.76	2273.82	2542.07	2108.75
Adh5	0.330899	0.00191887	0.029466	3504.42	3596.15	3226.78	2502.04	2854.58	2856.22
Inf2	0.32567	0.00191944	0.029466	2604.57	2937.69	2842.8	2179.73	2182.07	2329.31
Snrpb	0.266052	0.00193521	0.029681	6202.11	6276.18	5931.19	5125.17	5054.32	5129.83
Rnf144a	-0.339738	0.00194304	0.0297514	1569.2	1630	1706.46	1963.62	2162.19	2083.13
Copz1	0.305128	0.00194336	0.0297514	4625.54	5096.86	4611.64	4104.24	3808.68	3687.24
H2-T24	-0.578563	0.00195178	0.029853	2903.29	2175.79	2420.82	5016.19	2648.08	3533.51
Sema4a	-0.295371	0.00196331	0.0299706	10160.1	10397.8	9853.81	13201.4	11166.5	12952.1
Mcur1	0.304545	0.00196484	0.0299706	2642.37	2615.38	2573.82	2065.16	2137.9	2138.82
Impa2	0.470891	0.0019645	0.0299706	938.568	1147	959.945	678.14	813.859	706.257
Letm1	0.296978	0.00197306	0.0300684	4324.97	4310.02	4207.19	3330.15	3390.16	3734.03
Mrps6	0.691782	0.00197747	0.0301083	562.403	405.421	545.756	357.7	339.016	239.504
Mras	2.44144	0.00198218	0.0301525	42.4107	18.4702	50.6773	9.31511	6.62572	4.45588
Tm7sf3	0.409602	0.0019882	0.0302167	1208.71	1374.18	1204.56	983.675	990.545	876.695
Il3ra	0.57738	0.0019931	0.0302636	933.958	892.111	800.117	744.277	475.947	538.048
Oas1g	-2.1212	0.00199555	0.0302734	11.0637	12.9291	15.593	82.9045	17.6686	71.2941
Arhgap39	-0.522388	0.00200396	0.0303734	626.019	657.54	578.891	1010.69	718.89	944.647
Hadha	0.283056	0.00201375	0.0304942	7432.94	7926.49	7860.83	6814.93	6171.86	6094.53
Rtca	0.432811	0.00202213	0.0305657	1217.93	1604.14	1336.13	1020	1042.45	1018.17
Cisd3	0.492403	0.0020342	0.0306949	1179.2	1006.63	942.403	720.989	851.405	651.673
Grk6	0.235138	0.00204129	0.0307719	23396.9	23625.2	23127.4	19532.8	19946.7	20120.5
Nsd3	-0.337006	0.00206091	0.0310397	13979.9	12398.1	14446	19184.5	15098.9	17279.9
Rorc	2.75089	0.00206727	0.0311076	37.8009	35.0934	16.5676	6.52057	4.41714	2.22794
Plxnb2	-0.90235	0.0020745	0.0311883	169.643	341.699	257.285	646.468	327.973	461.184
Tpst1	-0.700951	0.00208238	0.0312787	305.173	319.535	300.166	545.865	607.357	349.787
Igkv4-63	2.1474	0.00209517	0.0314188	31.3471	73.8809	38.9825	16.7672	6.62572	8.91176
Lat	0.290374	0.00209546	0.0314188	15568.4	17469.1	15261.7	12267.1	13571.7	13657.3
Actb	0.27865	0.00211508	0.0316846	813709	891143	802443	729615	631993	705309
Ssna1	0.386234	0.00211841	0.0317061	1094.38	1174.71	1158.76	873.757	892.263	856.643
Ap3b1	0.264478	0.00212458	0.031757	7178.48	6921.71	7147.45	5649.61	6031.61	6008.76
Calm2	0.285085	0.00212561	0.031757	8252.58	9622.06	8847.09	7177.29	7346.82	7406.79
Tmem163	-0.439433	0.00212993	0.0317932	781.833	772.055	804.99	963.182	1028.09	1208.66
Psen2	0.428499	0.00214757	0.0319709	2370.39	3021.73	2503.65	2255.19	1709.43	1900.43
Mib2	-0.447868	0.00214487	0.0319709	818.712	676.933	709.482	1015.35	926.496	1066.07
Apol7e	-0.430042	0.00214591	0.0319709	1204.1	916.123	1071.05	1509.05	1350.54	1439.25
Gldc	0.600785	0.00215616	0.0320703	512.617	732.344	531.137	396.824	363.31	411.055
Psmd13	0.33424	0.00216693	0.0321467	3154.07	3644.17	3345.68	2466.64	2765.13	2816.12
Mcemp1	-2.78125	0.00216707	0.0321467	0	14.7762	9.74564	78.2469	16.5643	73.5221
Mcrs1	0.311856	0.0021641	0.0321467	2965.99	3214.74	3181.95	2373.49	2623.78	2546.54
Gpr65	-0.436215	0.0021801	0.0323114	1064.88	1291.07	1242.57	1413.1	1839.74	1617.49
Igkv1-117	-2.30099	0.00220306	0.0325939	20.2834	155.15	89.6599	525.372	382.083	398.801
Dpy19l1	0.279451	0.00220137	0.0325939	5979.91	6509.83	5901.96	5039.47	5200.08	4913.72
Chil1	-4.58486	0.00220823	0.0326416	0	9.23511	13.6439	378.193	33.1286	137.018
Gm14569	0.779989	0.00221307	0.0326843	324.534	350.934	396.647	145.316	257.299	222.794
Rasgrf2	-0.741083	0.00223981	0.0330501	360.491	203.172	261.183	492.769	499.137	386.548
Hmgcr	0.302648	0.00224604	0.0331128	4151.64	4804.1	4644.77	3650.59	3609.91	3766.33
Etnk1	-0.401523	0.00225753	0.0332237	13651.6	12376.9	13146.9	20868.6	13793.6	17081.6
Cadm1	1.46923	0.00225633	0.0332237	169.643	102.51	109.151	18.6302	68.4657	51.2426
Bmp7	1.20135	0.00226132	0.0332501	125.388	181.008	165.676	36.3289	87.2386	82.4338
Nans	0.324549	0.00227539	0.0334277	3183.57	3574.91	3192.67	2466.64	2704.4	2777.13
Eif4e2	0.266173	0.00229374	0.0336676	5116.03	5311.11	5149.59	4410.7	4291.26	4249.8
Zfp937	-1.17703	0.00230038	0.0336839	60.8502	35.0934	72.1177	125.754	129.201	124.765
Rims3	0.581141	0.00230089	0.0336839	435.171	422.044	389.825	287.837	287.114	258.441
Myh9	0.253459	0.00229883	0.0336839	145071	147950	144867	125225	113499	128612
C1d	0.438733	0.00230426	0.0337039	1404.16	1658.63	1517.4	1184.88	1247.84	945.761
Trbv12-2	0.423041	0.00231755	0.0338184	1257.57	1460.99	1591.46	1152.28	985.023	1076.1
H1f0	0.696549	0.00231461	0.0338184	836.229	1537.65	1223.08	530.03	919.87	770.868
Klhl14	-2.27704	0.00231815	0.0338184	11.0637	16.6232	1.94913	47.507	36.4414	60.1544
Fam168a	0.304376	0.00232545	0.0338953	2922.65	2876.74	2877.89	2205.82	2406.24	2416.2
Pithd1	0.365304	0.00233758	0.0340128	1497.28	1419.44	1361.47	1080.55	1157.29	1083.89
Ruvbl1	0.431296	0.0023402	0.0340213	1066.72	1134.99	1355.62	852.332	881.22	904.544
Mrps11	0.474728	0.0023827	0.0346091	732.046	778.519	657.83	549.591	502.45	507.971
Nfix	-0.764782	0.00239579	0.0347691	212.054	164.385	141.312	261.755	326.869	291.86
Hlx	-1.44603	0.00239965	0.034795	29.5031	48.0226	52.6264	169.535	57.4229	126.993
2210416O15Rik	-0.649392	0.0024038	0.0348249	246.167	205.019	208.557	324.166	333.494	377.636
4930426D05Rik	-4.16188	0.00240812	0.0348573	0	3.69404	0	35.3974	6.62572	24.5074
Mdh1	0.268785	0.00241913	0.0349864	5066.24	5395.15	5065.78	4309.17	4315.55	4263.17
F10	-1.67421	0.00242325	0.0350157	33.191	20.3172	21.4404	132.275	55.2143	51.2426
Ifi204	-1.96502	0.00243762	0.0351662	195.458	194.861	207.582	1375.84	256.194	701.801
Smc4	-0.301555	0.00243787	0.0351662	9179.16	8532.31	9109.25	10090.1	12232.2	10735.3
Phf21a	-0.332654	0.00244427	0.0351986	2883.01	2755.76	3074.75	4012.02	3326.11	3632.66
Atox1	0.433629	0.00244432	0.0351986	1705.65	1902.43	1588.54	1395.4	1067.84	1383.55
Zfp518b	0.978711	0.00245787	0.0353633	199.146	187.473	204.658	68.0003	136.931	95.8015
Gcnt2	-2.12311	0.00246695	0.0354635	35.9569	1.84702	35.0843	164.877	58.5272	93.5735
Ccr5	-0.448471	0.00247837	0.0355782	4414.4	6930.95	5948.74	8885.68	7124.85	7587.25
1500004A13Rik	0.481764	0.00249584	0.0357638	773.535	675.086	713.381	570.085	485.886	491.261
Mex3b	0.539247	0.00249639	0.0357638	715.451	667.698	567.196	504.879	397.543	438.904
Cstb	0.479452	0.00250957	0.0359219	684.104	851.477	787.447	545.865	527.849	592.632
Sys1	0.406687	0.00251562	0.0359777	1563.67	1702.03	1505.7	1367.46	1150.67	1079.44
Cfap157	1.48171	0.00253364	0.0361693	98.6511	109.898	94.5327	27.9453	61.84	18.9375
Sdc3	-1.32629	0.00253691	0.0361693	1570.12	1852.56	1698.66	6208.52	2109.19	4523.83
Tdrp	-0.610173	0.00253766	0.0361693	1189.34	615.058	827.405	1290.14	1463.18	1264.36
Myc	-0.325092	0.00253475	0.0361693	5130.78	4346.04	4132.15	5471.69	5742.29	5836.09
Luzp1	-0.52289	0.00254061	0.0361805	932.114	821.001	1052.53	1596.61	1040.24	1392.46
Rps10	-0.795467	0.00254685	0.0362384	130.92	140.374	199.786	243.124	300.366	274.037
Ptp4a2	0.303939	0.002552	0.0362809	23902.1	28593.7	25964.3	19721.9	23044.2	20791.1
H2-Q7	-0.411597	0.00255763	0.0363301	13816.7	12383.4	12656.7	20889.1	13429.2	17364.6
Tmem18	0.426285	0.00257892	0.0365704	1112.82	1096.21	973.589	848.606	803.92	715.169
Gnpda1	0.332746	0.00257847	0.0365704	2353.8	2747.44	2615.73	1946.86	2076.06	2105.4
Fbxl6	0.378919	0.00259025	0.0366999	1716.71	1527.49	1601.21	1289.21	1116.43	1320.06
Mtss1	-0.522227	0.00260243	0.0368414	1073.18	666.775	894.649	1237.98	1349.44	1196.4
Rgl1	-1.11618	0.00260749	0.0368818	72.8358	93.2746	87.7107	249.645	101.594	198.287
Ssr2	0.281425	0.00260984	0.0368838	4191.29	4235.22	4077.57	3456.84	3260.96	3570.28
Ptgfrn	0.879131	0.00261855	0.0369758	236.025	208.713	246.565	121.096	163.434	91.3456
Jaml	-1.0181	0.00263355	0.0371562	1967.49	1432.36	1623.62	4668.73	2136.79	3367.53
Cd37	-0.300742	0.00264134	0.0372347	6949.83	6925.41	6780.04	9222.89	7541.17	8676.72
Ttc21b	0.560267	0.00265273	0.0373637	649.991	798.837	945.327	607.345	463.8	551.415
Magi3	-0.544852	0.00265704	0.037393	496.021	442.362	466.816	549.591	727.725	774.21
Psat1	0.4521	0.00266452	0.0374668	3420.52	3851.96	3493.81	2094.97	3296.29	2480.81
Rps6ka5	0.378188	0.00268404	0.0376778	1078.71	1169.16	1142.19	868.168	876.803	863.327
Spryd7	-0.526949	0.00271251	0.0380456	336.52	378.639	384.953	485.317	541.1	559.213
Tmem160	0.432717	0.00273859	0.0383792	2797.26	2540.58	2274.63	1898.42	1542.69	2198.98
Vcpip1	-0.312564	0.00274229	0.038399	6007.57	5732.23	6148.52	8352.86	6891.85	6967.89
Gm5281	-2.45358	0.00275356	0.0385245	0	25.8583	10.7202	65.2057	78.4043	56.8125
Themis2	-0.509956	0.00276338	0.0386296	1637.42	1767.6	1698.66	3003.19	1723.79	2538.74
Mzb1	-1.30058	0.00276782	0.0386594	23.9713	46.1755	47.7536	95.0141	93.8643	101.371
Iqcb1	-0.831476	0.00277812	0.0387709	94.0412	135.756	135.464	221.7	226.379	201.629
Acsf3	0.598325	0.00279675	0.0389659	471.128	655.693	636.39	394.029	438.402	331.963
Hnrnpa0	0.278148	0.00282633	0.0393452	13352.9	12949.5	12435.4	9740.81	10795.5	11411.5
Ppp1ca	0.266659	0.00283555	0.0394408	14473.1	16305.5	14560	13047.7	12194.6	12444.2
Sptan1	0.245842	0.0028417	0.0394935	24459	25769.6	24701.3	22084.3	20083.7	21020.6
2310011J03Rik	0.375683	0.00285177	0.0396006	2018.2	2018.79	1829.26	1385.16	1431.15	1706.6
Desi1	0.342714	0.00286754	0.0397865	2191.53	2581.21	2452.98	1793.16	1890.54	2015.17
Ndufb7	0.347172	0.00287702	0.0398849	2025.57	2110.22	2020.27	1700.94	1444.41	1693.24
Vdac3	0.303496	0.00288337	0.0399069	2327.98	2402.97	2329.21	1943.13	1936.92	1840.28
Prelid1	0.308423	0.00288291	0.0399069	10952.1	13469.4	11120.7	9916.86	9393.06	9390.77
Stxbp1	-0.821115	0.00290576	0.0401835	131.842	194.861	114.999	269.207	241.839	269.581
Fpr1	-1.62824	0.00291133	0.0402273	25.8152	24.0113	42.8808	100.603	38.65	147.044
Igkv2-109	-1.67743	0.00291734	0.0402771	60.8502	9.23511	29.2369	89.425	112.637	115.853
Arhgap31	0.359368	0.00293542	0.0404934	3057.26	2770.53	2596.24	2341.82	1930.29	2293.67
Xaf1	-0.478959	0.00293873	0.0405056	2183.23	2200.73	2164.51	3874.15	2283.66	2966.5
Rps27	-0.250322	0.00295425	0.0406291	25470.4	22775.6	23418.8	28364.5	27712.1	29167.1
Cox6b1	0.309422	0.00295497	0.0406291	4890.14	5756.24	4925.44	4355.74	3983.16	4226.4
Bcat2	0.450769	0.00296741	0.0407665	1121.12	881.953	1028.16	677.208	795.086	746.36
Uck1	0.337168	0.00297979	0.0408728	1697.35	1815.62	1670.4	1306.91	1393.61	1403.6
Galnt1	0.292224	0.00298003	0.0408728	7842.3	9080.88	8056.72	6794.44	7194.42	6410.9
Rap1gap2	0.396222	0.00298803	0.040949	5889.56	7384.39	6375.6	5689.67	4081.44	5157.68
Ppp2r3d	0.475532	0.00299051	0.0409494	876.796	924.434	993.08	571.948	660.363	778.665
Ctsc	-0.360451	0.00302443	0.04138	4880	5475.49	5272.39	7866.61	5799.71	6394.19
Kifc3	-1.0256	0.00303394	0.0414763	111.559	56.3341	82.8379	198.412	151.287	160.412
Iglj3	-2.80678	0.00303826	0.0415014	4.60986	3.69404	2.92369	41.918	24.2943	12.2537
P2ry10	-0.448952	0.00304586	0.0415703	3162.37	3778.08	3543.51	6079.04	3918.01	4311.07
Gm8995	-0.245082	0.00304827	0.0415703	31690	29458.1	31713.3	38484.4	35958.9	35610.3
Rabac1	-0.334917	0.00305545	0.0416342	3485.98	3071.6	3010.43	4441.44	3680.59	3944.57
Hk3	-0.784907	0.00306214	0.0416914	186.238	142.221	150.083	303.672	209.814	310.798
Stk39	0.302673	0.00306945	0.041757	3418.67	3971.1	3694.57	2894.2	3075.44	3017.75
Setdb2	-0.402426	0.00307485	0.0417626	1558.13	1464.69	1411.17	2288.72	1709.43	1860.33
Endod1	0.336775	0.00307473	0.0417626	3605.83	4188.12	3470.42	3106.59	2726.48	3085.7
Helz2	-0.488535	0.00309841	0.0420143	20211.5	16414.5	16550	31244.7	17271	26089.2
Pam	-0.60873	0.00310123	0.0420185	255.386	231.801	218.302	371.673	374.353	329.735
Raph1	0.400865	0.00314044	0.0424653	1381.11	1681.71	1710.36	1278.96	1236.8	1098.38
Cplane1	0.382533	0.00314181	0.0424653	1517.57	1647.54	1883.83	1333.92	1202.57	1335.65
Tiparp	-0.47261	0.00315386	0.0425592	848.215	717.568	651.009	1155.07	916.557	1003.69
Wfdc17	-2.31774	0.00315754	0.0425716	9.21973	7.38809	13.6439	96.8771	13.2514	40.1029
Neat1	-0.558003	0.00315986	0.0425716	1814.44	1786.07	2172.3	3780.07	1945.75	2770.44
Prkcb	0.252118	0.00320388	0.04313	9358.02	10319.3	9808.98	8409.68	8173.93	8174.32
Dtd1	0.417364	0.00322343	0.0433408	990.199	881.029	900.497	656.715	739.872	679.522
Ccdc40	1.19201	0.00322473	0.0433408	163.189	181.008	158.854	83.836	103.803	32.3051
Itk	-0.313856	0.00322857	0.0433577	18599	15724.6	16888.2	23500.2	18935.2	21220
Acot11	0.710479	0.00325816	0.0436849	406.59	462.679	348.894	307.399	183.311	252.871
Zfp652	-0.312928	0.00325581	0.0436849	7668.97	6286.34	6561.74	7856.36	8834.29	8798.14
Hes1	-2.28753	0.00326996	0.0438081	29.5031	5.54106	5.84738	81.9729	19.8772	98.0294
Dll1	-1.9672	0.00329132	0.0440589	27.6592	5.54106	27.2878	130.411	34.2329	71.2941
Samhd1	-0.407285	0.00334351	0.0447218	35609.3	30559.9	31815.6	53194.8	33722.7	43026
Mtap	0.355711	0.00335201	0.0447678	2897.76	3093.76	3023.1	2030.69	2661.33	2354.93
Gramd1a	-0.362969	0.00335264	0.0447678	4492.77	3247.06	3813.47	4816.84	4869.9	5172.17
Upf3a	0.502635	0.00335498	0.0447678	752.33	774.825	912.192	652.989	481.469	585.949
Capzb	0.252706	0.0033819	0.0450911	21931.9	23814.6	21699.6	19573.8	17885	19149.2
Crebl2	-0.678184	0.0033876	0.0451312	782.755	368.481	519.442	987.401	876.803	808.743
D830039M14Rik	-2.93778	0.00341219	0.0454104	0.921973	1.84702	7.79651	20.4932	22.0857	37.875
Slc49a4	-0.532781	0.00341399	0.0454104	1099.91	690.786	795.244	1084.28	1381.46	1276.61
Sh3glb2	0.326824	0.00343459	0.0455757	2525.28	2583.98	2444.21	1808.99	2146.73	2068.64
Cdk17	0.260014	0.0034317	0.0455757	6375.44	6250.32	6379.49	5595.58	5159.22	5114.24
Grtp1	1.18316	0.00343209	0.0455757	107.871	75.7279	119.871	43.781	43.0672	46.7868
Tmem242	0.466288	0.00343995	0.0456107	1044.59	1161.78	974.564	843.949	826.006	631.621
Bbc3	-0.456184	0.00347188	0.0459612	1831.96	1880.27	1753.24	1858.36	2894.33	2748.17
Mmp14	-1.42459	0.00347111	0.0459612	129.076	24.0113	52.6264	193.754	135.827	222.794
Tmprss11e	2.98019	0.00347633	0.0459837	21.2054	24.0113	35.0843	5.58906	0	4.45588
Slc25a3	0.228372	0.00349922	0.046245	15328.7	15771.7	15138.9	13268.4	13148.7	13052.4
9930111J21Rik2	-0.414527	0.00350161	0.046245	4276.11	3785.47	4367.99	6678	4357.51	5528.64
Klra13-ps	-1.79638	0.0035091	0.0463073	8.29775	47.099	15.593	91.288	60.7357	94.6875
Slco4a1	0.561329	0.0035137	0.0463315	546.73	476.531	535.035	295.289	406.377	355.357
Myo1e	-0.406332	0.00351806	0.0463526	708.997	813.613	689.991	969.703	985.023	978.066
Hgsnat	0.407259	0.0035279	0.0464456	3125.49	3355.11	3178.05	2996.67	2120.23	2163.33
Clstn1	0.318455	0.0035442	0.0466235	1870.68	2025.26	2017.35	1606.86	1520.6	1614.14
Mib1	0.291143	0.00356471	0.0468565	4317.6	4406.07	4187.7	3299.41	3823.04	3431.03
Wdr1	0.253053	0.00357229	0.0469192	29560.3	33280.6	30192	27185.2	25318	25561.2
Unc119	0.354637	0.00357998	0.0469466	1313.81	1213.49	1280.58	969.703	994.962	1013.71
Sqle	0.477616	0.00357854	0.0469466	771.691	1000.16	1063.25	660.441	647.112	728.537
Tifa	-1.36108	0.00358335	0.0469539	103.261	57.2577	24.3641	196.549	113.741	164.868
Pop1	0.511577	0.00358916	0.0469933	712.685	764.667	807.913	491.838	648.216	463.412
Gm19951	-1.78615	0.00361403	0.047282	21.2054	9.23511	21.4404	39.1234	49.6929	90.2316
Skil	-0.276741	0.00363139	0.047472	3852.92	3773.46	3630.25	4654.76	4724.14	4257.6
Rgs1	-0.523051	0.00363663	0.0475033	451.767	554.106	473.638	793.647	585.272	746.36
Pias3	0.396146	0.0036474	0.0475986	1121.12	1171.01	1160.71	815.072	828.215	981.408
Txndc16	-0.391051	0.00365246	0.0475986	1072.25	1046.34	1017.44	1512.77	1195.94	1402.49
Ramp3	2.60687	0.00365147	0.0475986	27.6592	36.9404	27.2878	9.31511	4.41714	1.11397
Srp9	0.33903	0.00366029	0.0476636	2265.29	2596.91	2255.14	1739.13	2003.18	1885.95
Cd300a	-1.16452	0.0036776	0.0478517	49.7865	59.1047	66.2703	190.96	92.76	108.055
Usp5	0.256141	0.00369914	0.0480945	5134.47	5319.42	5261.67	4233.72	4430.4	4495.99
Bspry	0.516639	0.00371003	0.0481987	990.199	1442.52	1279.6	742.414	1035.82	817.654
Rora	0.428438	0.00371301	0.0482	5907.08	8440.89	7546.05	6436.74	4560.7	5269.08
Plbd1	-0.884342	0.00373629	0.0484571	276.592	164.385	171.523	543.071	306.992	279.607
Reep3	0.309453	0.0037386	0.0484571	3381.8	3654.33	3477.24	3087.96	2801.57	2592.21
Gbp4	-0.324466	0.00376303	0.0487359	7776.84	5976.04	7205.92	9228.48	8372.7	8642.18
Igkv4-79	-5.31226	0.00378547	0.0489886	5.53184	0	0	130.411	12.1471	77.9779
Clec4a1	-1.67268	0.00379694	0.0490974	31.3471	27.7053	23.3895	149.042	30.92	82.4338
Itgb7	0.289523	0.00379974	0.0490974	33647.4	35253.2	32580.6	30514.4	24398.1	28114.4
Tle4	-0.313711	0.00383568	0.0495235	5145.53	4952.79	4698.37	6948.14	5614.19	5826.07
Notch2	-0.283338	0.00383966	0.0495366	9448.37	9619.29	9599.45	12635.9	10343.8	11906.1
Nab1	0.281507	0.00386054	0.0497294	7975.98	9383.79	9183.31	7566.66	7251.85	7018.01
Ptrh1	1.02312	0.00385938	0.0497294	187.16	144.991	168.6	53.0961	112.637	81.3199
Nin	-0.275531	0.00387894	0.0499279	7690.17	6663.13	7408.63	8885.68	8316.38	9139.01
Wdr26	0.239718	0.00389547	0.0500891	18516.9	19431.6	19178.4	16947.9	15386	16045.6
Plcl1	0.639872	0.00389745	0.0500891	368.789	578.118	508.722	311.125	351.163	271.809
Ppp2r1a	0.250725	0.00390124	0.0500993	11329.2	11820	10968.7	10032.4	9103.73	9537.82
Pon3	-1.99595	0.00392342	0.0502685	40.5668	3.69404	31.186	176.056	46.38	77.9779
Sfi1	-0.433157	0.00392329	0.0502685	1160.76	832.083	980.411	1256.61	1351.65	1406.94
Slc12a8	1.4572	0.00392003	0.0502685	79.2896	115.439	72.1177	31.6714	16.5643	49.0147
Farp1	0.386198	0.00393912	0.050431	2235.78	2712.35	2621.58	2026.97	1637.66	2126.57
Wfs1	-0.913458	0.0039452	0.0504702	144.75	84.0395	107.202	161.151	249.569	222.794
Igkv4-91	-1.92915	0.00396368	0.0506679	14.7516	7.38809	74.0668	68.9318	185.52	111.397
Gm39321	-2.43328	0.00397723	0.0508023	11.0637	7.38809	1.94913	61.4797	24.2943	24.5074
Lcp1	0.254373	0.00398217	0.0508266	82736	95190.9	89107.3	72331.8	78664.9	72872.6
Pip4p1	-0.376623	0.00400058	0.0510227	1110.98	995.544	999.902	1251.95	1308.58	1473.78
Srsf1	0.302255	0.00400916	0.0510931	11627	12587.4	12102.1	8817.68	11140	9496.6
Idh3g	0.273295	0.0040247	0.0512521	4291.78	4084.69	3846.6	3402.81	3378.01	3333
Rps17	0.31295	0.00403184	0.051304	11211.2	11114.5	11307.9	7722.22	10138.5	9216.99
Arhgap1	0.280244	0.00405705	0.051518	8713.56	9201.86	8415.36	7676.58	6542.9	7461.38
Igkv17-127	-2.05115	0.00405805	0.051518	25.8152	170.849	79.9142	353.974	342.329	450.044
Ascc3	-0.331907	0.00406097	0.051518	5482.05	5257.55	5231.46	7757.62	5805.23	6536.78
Rtp4	-0.5087	0.00405682	0.051518	4324.05	3761.46	3754.02	7384.09	3829.66	5628.89
Or13a19	3.17115	0.00410362	0.0520196	36.8789	14.7762	24.3641	1.86302	6.62572	0
Hip1	0.356691	0.0041242	0.052241	5254.32	6825.67	6881.39	5238.82	4445.86	5122.04
Stard8	-2.56567	0.00414472	0.0524611	0	12.9291	11.6948	52.1646	22.0857	71.2941
Nek8	0.534083	0.00417215	0.0527684	460.064	463.602	489.231	312.988	368.832	294.088
Marveld2	0.591233	0.00418436	0.052843	488.645	794.219	666.602	421.974	390.917	481.235
Gm22513	-0.644102	0.00418201	0.052843	613.112	936.44	978.462	1181.16	967.355	1802.4
Naip5	-0.830065	0.00421632	0.0531263	89.4313	107.127	125.719	215.179	181.103	176.007
Eif3c	0.222691	0.00422861	0.053201	15177.5	15496.5	15233.4	13289.9	12894.7	13156
Spon1	-0.546753	0.00422858	0.053201	341.13	279.824	300.166	415.454	446.132	484.577
Trim5	0.336852	0.00423453	0.0532354	1949.97	1934.75	2115.78	1617.1	1696.18	1437.02
Ski	-0.303694	0.0042523	0.0534187	5163.97	4594.47	4559.98	6210.38	5280.7	6181.42
Alcam	0.358754	0.00426329	0.0535166	1944.44	2197.96	1962.77	1414.03	1756.92	1591.86
Tomm20	0.272405	0.00427408	0.0535717	4623.69	4890.91	4512.23	3648.73	4020.71	3945.68
Ctsg	-2.71223	0.00427309	0.0535717	3.68789	1.84702	7.79651	31.6714	44.1714	11.1397
Rgcc	0.932447	0.0043025	0.0538875	318.081	231.801	272.878	78.2469	165.643	188.261
Nckap1	0.486828	0.00431967	0.0540217	939.49	965.069	888.802	624.112	816.067	553.643
Txnip	-0.291469	0.00431679	0.0540217	17263	21579.7	19384.1	22623.6	25153.4	23487
Rpl41	0.280251	0.00432301	0.0540231	39818.2	41821.2	40093.5	30490.2	32080.6	37672.3
Fnip1	-0.328731	0.00435644	0.0544002	1404.16	1438.83	1511.55	1762.42	1965.63	1741.14
Iglv2	-1.02706	0.00436171	0.0544254	51.6305	57.2577	55.5501	116.439	100.49	118.081
Uqcrc1	0.250999	0.00437526	0.0545538	8457.25	9119.67	8214.6	7243.43	7045.35	7384.51
Ikbkb	-0.24481	0.00440029	0.0548251	6042.61	5847.67	5990.64	6760.9	7231.97	7196.25
Sod1	0.30173	0.00440463	0.0548383	5049.64	5751.62	4951.76	4094.92	4630.27	4055.97
Cd27	0.292015	0.00441222	0.054892	8605.69	7431.49	7739.01	6853.12	5890.26	6674.91
Mospd3	0.361217	0.00442106	0.0549203	1699.2	1427.75	1566.12	1211.9	1142.94	1298.89
Tufm	0.334532	0.00441781	0.0549203	3290.52	3226.75	2991.91	2743.3	2182.07	2614.49
Hsh2d	-0.438648	0.00443524	0.0550555	2013.59	1894.12	1939.38	3264.94	2040.72	2616.72
Ints7	0.256304	0.00444622	0.0551056	4799.79	4768.09	4496.64	3898.37	3879.36	3998.04
Hint1	0.323832	0.00444915	0.0551056	3332.01	3907.37	3731.6	2724.67	3235.56	2806.09
Adprh	0.329959	0.00444612	0.0551056	3830.8	4475.33	3820.29	3371.14	2855.68	3419.89
Tmed9	0.278898	0.00448403	0.0554966	5008.15	5293.56	5115.48	4061.39	4028.44	4618.52
Prpf18	0.316668	0.00450033	0.0556571	4077.88	4677.58	4888.41	3996.18	3449.79	3506.78
Rab5if	0.407573	0.00454396	0.0561552	1262.18	1111.91	1084.69	955.73	770.792	880.037
Ndufv2	0.303202	0.00455221	0.0562156	3542.22	4291.55	3889.48	3051.63	3257.64	3192.64
Zranb2	0.310342	0.00458364	0.056562	1854.09	1968	1973.49	1507.18	1632.13	1535.05
Aebp2	0.262247	0.00460586	0.0567943	8242.43	9214.79	9223.27	7172.63	7792.95	7280.91
Cfh	-2.67247	0.00461384	0.0568507	3.68789	1.84702	5.84738	27.9453	26.5029	17.8235
Thyn1	0.435254	0.00462914	0.0569973	1084.24	1176.55	1001.85	731.236	941.956	740.79
Bbs2	-0.658378	0.0046391	0.057078	184.395	238.266	199.786	284.111	318.034	380.978
Itm2a	-0.442671	0.00464816	0.0571055	1318.42	877.335	1026.22	1410.31	1460.97	1508.32
Mgarp	1.24097	0.00464801	0.0571055	88.5094	149.609	126.693	39.1234	35.3372	80.2059
Il1rl2	0.559957	0.00466296	0.0571607	566.091	577.194	583.764	327.892	492.512	352.015
Camkk2	0.382381	0.00465873	0.0571607	2079.05	2054.81	2122.6	1324.61	1827.59	1649.79
Rpa1	0.247395	0.00466657	0.0571607	9298.09	9772.59	9576.06	7949.51	7661.54	8521.88
Mast4	-0.453757	0.00466974	0.0571607	795.662	799.76	689.016	870.962	1201.46	1058.27
Rasgrp2	0.278624	0.00472507	0.0577957	13184.2	12141.4	12002.7	9206.12	10984.3	10584.9
Eci2	0.387297	0.00472922	0.0578043	1559.06	1376.03	1394.6	991.127	1252.26	1068.3
Fmnl2	-0.905468	0.0047365	0.057851	79.2896	70.1868	87.7107	162.083	125.889	155.956
Fah	0.746842	0.00477076	0.0582269	254.464	297.37	286.522	121.096	176.686	202.743
F2rl3	0.449316	0.00478605	0.0583573	1110.05	911.505	842.998	690.249	761.957	646.103
Gdi2	0.257669	0.00479619	0.0584095	16641.6	18586.6	17640.6	15158.5	15409.2	13652.8
Lilra6	-2.80033	0.00480464	0.0584699	0	11.0821	3.89825	46.5755	17.6686	40.1029
Igkj4	-1.36747	0.0048223	0.0585348	31.3471	29.5523	45.8045	136.932	57.4229	80.2059
Cyb5b	0.247431	0.00482397	0.0585348	4698.37	4855.82	4756.85	3963.58	4000.83	4091.61
Anxa6	0.251941	0.00482272	0.0585348	51936.6	56414.5	52496.8	48298.8	41687.9	45085.7
H2-Q10	0.457791	0.00481905	0.0585348	937.646	1291.07	1073.97	860.716	703.43	839.934
Mus81	0.400149	0.00483585	0.0586364	1389.41	1320.62	1233.8	862.579	1000.48	1127.34
Pnma8c	0.521842	0.0048563	0.0588418	405.668	411.886	422.961	298.083	284.906	280.721
Cep164	0.317894	0.00487771	0.0590554	2029.26	1946.76	2045.61	1529.54	1748.08	1553.99
Ywhae	0.24522	0.00488099	0.0590554	14574.5	16032.1	15176.9	13554.4	12331.6	12739.4
Srgap3	-0.437551	0.0049019	0.0592655	694.245	717.568	698.762	825.318	1110.91	923.482
Zfp276	-0.482149	0.00491806	0.0593752	635.239	515.319	573.043	924.059	683.553	798.717
Cgas	-0.482223	0.00493335	0.059431	377.087	411.886	362.538	527.235	509.076	572.581
Coro2b	1.2377	0.00493081	0.059431	111.559	110.821	89.6599	24.2193	56.3186	52.3566
Tmem234	0.252536	0.0049372	0.0594346	5088.37	4745	4803.62	4122.87	4143.28	4020.32
Vcp	0.241139	0.00494228	0.059453	12002.2	13282.9	12199.6	10558.7	10806.5	10349.9
Ret	0.844934	0.00497613	0.0598172	229.571	253.042	237.794	182.576	90.5515	126.993
Pik3r6	-1.14939	0.00499763	0.0600325	42.4107	36.9404	52.6264	93.1511	118.159	81.3199
Sars2	0.402697	0.00501135	0.0601542	895.235	870.871	1041.81	692.112	713.369	718.511
Igkv3-5	1.04246	0.00503257	0.0603621	99.573	156.073	131.566	61.4797	49.6929	76.864
Hnrnpa1	0.251081	0.00503589	0.0603621	12707.5	14018.9	13553.3	10662.1	11929.6	11255.6
Gpr155	-0.51182	0.00505435	0.06054	319.924	304.759	306.013	452.714	410.794	463.412
Neurl3	-0.49675	0.00506229	0.0605917	2460.74	1812.85	2036.84	3676.67	2134.59	3091.27
Zmat1	-0.776508	0.00510516	0.060974	175.175	173.62	114.024	237.535	235.213	320.824
Gm12185	-0.961081	0.00510478	0.060974	2271.74	1068.5	1403.37	3480.12	2702.19	3052.28
Tmem138	0.87372	0.00510018	0.060974	183.473	215.178	141.312	113.644	97.1772	83.5478
Etfa	0.339333	0.00512191	0.0610969	1379.27	1437.91	1448.2	1192.33	1130.79	1047.13
Il6st	-0.353683	0.00512275	0.0610969	7022.66	4893.68	5566.71	7543.37	7494.79	7302.08
Tor2a	0.320921	0.00513794	0.0612344	2237.63	2013.25	2120.65	1679.51	1584.65	1836.94
Tent5a	-0.388685	0.00514224	0.061242	3092.3	2885.05	2917.84	4689.22	3127.34	3826.49
Nid1	-1.49277	0.00517058	0.0615358	27.6592	16.6232	18.5167	61.4797	64.0486	51.2426
Nlrp3	-2.13395	0.00518324	0.0616426	9.21973	20.3172	19.4913	143.453	11.0429	60.1544
Gm36161	-2.49711	0.00518896	0.0616668	0	16.6232	12.6693	95.0141	24.2943	45.6728
Igkv1-135	-4.17327	0.005195	0.0616948	53.4744	0	27.2878	655.784	342.329	458.956
Echs1	0.344946	0.00521346	0.06187	1428.14	1616.14	1489.13	1103.84	1227.97	1238.74
Degs1	0.276026	0.00523764	0.062113	3494.28	3856.58	3572.75	2911.9	3149.42	2960.93
Jcad	2.04233	0.00526295	0.0623689	27.6592	35.0934	40.9317	7.45209	6.62572	11.1397
Ccdc82	-0.335423	0.00528061	0.0625339	2206.28	1747.28	2129.42	2488.07	2592.86	2594.44
Cox7a2	0.287121	0.00530138	0.0627355	2363.94	2608.92	2438.36	2034.42	2029.68	2009.6
Igkv17-121	-1.46022	0.00532025	0.0629143	20.2834	105.28	35.0843	195.617	110.429	135.904
Sbf2	-1.07984	0.00533924	0.0630943	75.6017	44.3285	54.5756	93.1511	133.619	142.588
B9d2	0.441931	0.0053469	0.0630956	649.069	674.163	596.433	462.029	495.824	455.614
Cdt1	-0.283911	0.00534398	0.0630956	3050.81	2739.13	2952.93	3410.26	3458.62	3776.36
Eif5a2	0.408472	0.0053872	0.0633925	993.886	1188.56	1181.17	755.455	926.496	853.301
Ssh1	0.288056	0.00537758	0.0633925	6746.07	7683.61	7301.43	6343.59	5334.81	6117.93
Slc7a6	0.284852	0.00538561	0.0633925	2214.58	2217.35	2170.35	1757.76	1830.91	1831.37
Arl6	1.25789	0.00538563	0.0633925	96.8071	142.221	148.134	31.6714	90.5515	40.1029
Bcat1	0.58565	0.00541641	0.0636913	628.785	547.642	478.511	281.316	419.629	403.257
B630019K06Rik	-2.10466	0.00542607	0.0637154	5.53184	12.9291	5.84738	39.1234	25.3986	40.1029
Rnf19a	0.258316	0.0054233	0.0637154	3618.74	3786.39	3782.28	3209.05	3065.5	3077.9
Thbs1	-1.33365	0.00544223	0.0638603	70.0699	22.1643	40.9317	136.001	121.471	77.9779
Atp5c1	0.256877	0.00545776	0.0639529	6118.21	6572.63	6026.7	5511.75	5089.65	5061.88
Styk1	-2.65923	0.00546584	0.0640027	1.84395	5.54106	5.84738	9.31511	34.2329	40.1029
Ggt1	-0.407054	0.00548453	0.0641318	1007.72	882.876	826.43	1326.47	1060.11	1215.34
Zmat5	0.5198	0.00548142	0.0641318	754.174	821.001	756.261	684.66	441.714	497.945
Siglece	-1.45749	0.00550356	0.064256	47.9426	48.0226	25.3387	192.823	53.0057	86.8897
Tmem19	0.33266	0.00550402	0.064256	1507.43	1780.53	1678.2	1323.68	1321.83	1297.78
Disc1	-0.584893	0.00551051	0.064256	427.795	324.152	329.403	542.139	436.193	643.875
Metrn	0.43509	0.00550786	0.064256	1026.16	1147	981.386	653.92	883.429	797.603
Cd5l	0.968088	0.00552411	0.0643697	160.423	166.232	133.515	75.4524	55.2143	104.713
Eml3	0.24961	0.0055325	0.0644227	6676.93	6150.58	6136.83	5141.94	5384.5	5426.15
Tnik	0.24457	0.00554214	0.06449	8277.47	8386.4	8982.55	6897.84	7452.83	7297.62
Ankrd24	-0.914299	0.00554754	0.064508	105.105	66.4928	90.6344	185.371	131.41	177.121
2900026A02Rik	-0.613178	0.00556958	0.0646743	732.968	441.438	514.57	723.784	1103.18	757.5
Hif1a	0.326848	0.00558289	0.064784	12159.9	13702.1	12541.7	12056.5	9024.23	9534.47
Mir6236	-1.29551	0.00560133	0.0649529	12676.2	6761.94	8148.33	13658.7	20439.2	33617.4
Thoc3	0.344037	0.00560604	0.0649626	1529.55	1851.64	1644.09	1260.33	1354.96	1344.56
Repin1	0.560547	0.00561881	0.0650204	571.623	562.418	528.213	385.645	453.862	287.404
Ncbp2	0.477149	0.00573461	0.066223	698.855	763.743	789.397	447.125	626.13	545.846
Dhrs3	0.817705	0.00574546	0.0663026	156.735	197.631	216.353	124.822	107.116	91.3456
Nfs1	0.375349	0.00575426	0.0663583	1056.58	1268.9	1096.38	900.771	851.405	885.607
Akr1c13	-0.641302	0.00575908	0.0663682	206.522	186.549	212.455	296.22	376.562	271.809
Rgmb	-0.510485	0.00577946	0.0665115	775.379	557.8	508.722	796.442	955.207	873.353
Eif3h	0.2165	0.00579434	0.0665455	17832.8	18734.3	17969	15690.4	15831	15415.1
Stard4	0.38531	0.00579247	0.0665455	1971.18	2273.68	2188.87	1952.45	1538.27	1432.57
Tdg	0.386348	0.00584194	0.0670001	1954.58	2495.33	2322.39	1541.65	1996.55	1644.22
Rftn2	-0.854665	0.00586537	0.0672228	99.573	75.7279	83.8125	148.11	146.87	173.779
Lrrc18	-1.77703	0.00589937	0.0675199	14.7516	21.2407	6.82195	61.4797	46.38	38.989
Mkrn1	0.283768	0.00591979	0.067661	3313.57	3556.44	3486.01	2824.34	2633.72	3048.94
Stat5a	0.254174	0.00591761	0.067661	5261.7	5041.44	5022.9	4319.42	4048.31	4482.62
Ap2s1	0.323785	0.00593004	0.067732	3864.91	4470.71	4104.86	3703.69	2907.59	3326.32
Stk11ip	0.331511	0.00593788	0.0677753	2247.77	2411.29	2377.94	2117.32	1733.73	1738.91
Trappc13	-0.413914	0.0059858	0.0682757	785.521	652.922	826.43	1086.14	937.539	992.548
Rsph3a	0.791772	0.00598999	0.0682769	244.323	334.311	239.743	110.85	165.643	197.173
Zfp1	-0.606839	0.00601034	0.0684622	366.945	344.469	379.105	385.645	637.173	639.419
Gapt	-2.41103	0.0060299	0.0686383	9.21973	20.3172	0	70.7948	28.7114	57.9265
Mmrn2	2.47367	0.00603835	0.0686878	29.5031	53.5636	70.1686	5.58906	22.0857	0
Psmc4	0.273958	0.00606193	0.0689091	3899.02	3709.74	3703.34	3021.82	3362.55	2972.07
Cibar1	0.480706	0.00606625	0.0689114	760.627	799.76	830.328	523.509	701.222	489.033
Galc	-0.569228	0.00609515	0.0691928	271.982	257.659	210.506	363.289	373.249	362.04
Ppfia3	2.20377	0.00610711	0.0692816	44.2547	16.6232	36.0589	5.58906	8.83429	6.68382
Mtm1	-0.552711	0.00611721	0.0693491	310.705	254.889	255.336	433.152	400.856	369.838
Ezh2	0.423756	0.00613773	0.0695346	2503.16	2816.71	2850.6	1578.91	2504.52	2009.6
Fam162a	0.456104	0.00616338	0.069778	567.935	677.857	628.594	462.029	420.733	483.463
Slc12a6	-0.277052	0.0061889	0.0700195	2324.29	2329.09	2379.88	3020.89	2785.01	2714.75
Chic1	-0.804314	0.00619518	0.0700432	110.637	168.079	122.795	287.837	185.52	227.25
Pkm	0.226742	0.00621802	0.0702539	34819.2	37384.6	33885.6	30377.5	29180.8	31102.1
Spidr	-0.470015	0.00623611	0.0704108	402.902	403.574	430.757	612.003	598.523	502.401
Gtf2f2	0.343691	0.00624039	0.0704116	1119.27	1182.09	1186.04	953.867	877.907	915.684
Art2a	-0.770747	0.00625892	0.0705198	163.189	133.909	214.404	363.289	221.962	286.29
Plin3	0.30765	0.00626262	0.0705198	1946.28	2153.63	1979.34	1571.46	1601.21	1740.02
Zfp758	-0.356323	0.00628649	0.070741	786.443	755.432	774.778	1020.94	973.98	970.268
Actn1	0.324087	0.00629289	0.0707654	12352.6	10284.2	10426.9	10113.4	7822.76	8472.86
Tbxas1	-1.19931	0.006314	0.0709105	45.1767	42.4815	57.4993	128.548	60.7357	143.702
Xbp1	-0.359289	0.00631851	0.0709105	1978.55	2440.84	2168.4	3213.71	2472.5	2762.65
Atp13a3	0.271249	0.00631814	0.0709105	10777.9	10785.7	10697.8	8377.08	10021.4	8334.73
Atp9a	0.732214	0.00632747	0.070916	224.039	229.031	208.557	106.192	146.87	145.93
H2-T22	-0.364221	0.00632581	0.070916	10560.3	10229.7	9843.09	16030.4	10470.8	12926.5
Banp	-0.393975	0.00633547	0.0709581	661.054	735.114	650.034	914.743	827.11	946.875
Pck2	-0.672689	0.00635895	0.0711259	397.37	310.3	229.022	590.578	380.979	521.338
Dusp7	-0.261466	0.00635834	0.0711259	4012.42	3710.67	4023	4420.95	4825.73	4834.63
Mapkap1	0.385492	0.00641064	0.0715719	2323.37	2637.55	2558.23	1609.65	2309.06	1839.17
Cdk6	0.351534	0.00640601	0.0715719	9797.8	10914	10676.3	6660.3	9767.41	8175.43
Smdt1	0.384805	0.00642025	0.07162	1370.05	1536.72	1471.59	1305.05	1039.13	1007.03
Klf8	0.628756	0.0064639	0.0720589	353.115	470.067	300.166	236.604	250.673	239.504
I830077J02Rik	-1.40315	0.00647476	0.0721319	32.269	20.3172	18.5167	66.1373	59.6315	62.3824
Glrx3	0.284333	0.00650545	0.0724042	2730.88	3011.57	3118.6	2362.31	2516.67	2397.26
B4galt2	1.79685	0.00652763	0.072576	92.1973	76.6514	62.3721	3.72604	23.19	40.1029
B2m	-0.289369	0.00653361	0.0725942	93420.7	90840.2	89118	126764	95608	111723
Cnot11	0.282639	0.00654902	0.0726388	3102.44	3068.83	2775.56	2572.83	2376.42	2405.06
Vasp	0.266875	0.00655065	0.0726388	26620.1	28667.6	26401.9	23217.9	20109.1	24566.4
Tspan17	1.50973	0.00654388	0.0726388	47.9426	75.7279	46.7791	24.2193	17.6686	17.8235
Cyp3a13	-1.86164	0.0065977	0.0731121	17.5175	8.3116	10.7202	34.4659	68.4657	30.0772
Sacs	0.246559	0.0066034	0.0731269	5375.1	5605.71	5709.97	4592.35	4932.85	4543.89
Filip1l	-0.357282	0.00667853	0.0738611	1488.99	1371.41	1334.18	1614.31	2053.97	1706.6
Manbal	0.354042	0.00668873	0.073925	1118.35	1236.58	1067.15	901.702	877.907	897.86
Itpa	0.427978	0.00669527	0.0739485	1305.51	1424.98	1251.34	837.428	1203.67	920.14
Smc5	-0.335964	0.00670117	0.0739648	1638.35	1421.28	1572.95	1742.86	2031.89	2074.21
Il2rg	-0.305139	0.00673171	0.0742529	11476.7	10858.6	10432.7	15002.9	11370.8	14110.7
Kcnk6	-0.714572	0.00676156	0.0744686	205.6	136.68	229.997	350.248	261.716	326.393
Ltb4r1	-1.34706	0.00675606	0.0744686	31.3471	46.1755	72.1177	173.261	53.0057	153.728
Kcnj2	-2.82525	0.00676462	0.0744686	7.37578	0	7.79651	67.0688	8.83429	31.1912
Utf1	0.977903	0.00677702	0.0745217	202.834	156.997	191.014	54.0276	92.76	133.676
Tdrd3	0.384486	0.00677834	0.0745217	790.13	838.548	785.498	594.304	618.4	637.191
Gm6377	-1.77006	0.00678668	0.0745643	19.3614	5.54106	29.2369	87.562	47.4843	49.0147
AU020206	-0.266592	0.00680495	0.0747161	5833.32	5116.25	5493.62	7072.96	6248.05	6457.69
Ppp1r3b	-0.898519	0.006819	0.0748212	105.105	59.1047	107.202	175.124	163.434	167.096
Osbpl3	0.298772	0.00682676	0.0748572	4555.47	5445.02	4816.29	4086.54	4304.51	3653.82
Fam83g	1.01927	0.00686464	0.0751427	122.622	132.986	102.329	42.8495	61.84	72.4081
Gngt2	-0.89001	0.00686627	0.0751427	89.4313	74.8044	88.6853	149.042	122.576	197.173
Clcf1	-0.371418	0.0068662	0.0751427	1438.28	1098.05	1177.27	1599.4	1521.71	1683.21
Pml	-0.430471	0.00689091	0.0753632	11157.7	10419	9806.06	18118.8	10108.6	14063.9
Uqcrh	0.276069	0.00693244	0.0754033	3791.15	3939.7	3933.34	3519.25	3058.87	3052.28
Limk1	0.267264	0.00692284	0.0754033	3085.84	3159.33	3151.74	2487.13	2761.82	2559.9
Zcwpw1	-0.845124	0.00691642	0.0754033	116.169	113.592	76.9905	148.11	195.459	208.313
Ttll3	-0.572506	0.00692862	0.0754033	252.62	277.977	359.614	392.166	448.34	483.463
Sgta	0.27641	0.00691742	0.0754033	2994.57	3006.95	2844.75	2290.58	2434.95	2579.96
Elp5	0.340108	0.00693514	0.0754033	1306.44	1276.29	1188.97	954.798	969.563	1056.04
Oga	0.26547	0.00690888	0.0754033	9360.79	11013.8	11062.3	8354.72	9003.24	8795.91
Syvn1	-0.342283	0.00693437	0.0754033	2138.98	2262.6	2009.55	3013.44	2298.02	2815
Hsd11b1	0.292132	0.00694836	0.075498	4719.58	5421.93	5571.58	4041.82	4670.03	4121.69
Gramd2b	-0.327703	0.00695851	0.0755592	12375.6	12759.2	12365.3	18768.1	13163.1	15128.8
Uqcrfs1	0.281731	0.00701123	0.076033	3959.87	4774.55	4426.47	3716.73	3499.48	3609.26
Dus2	0.439623	0.00703454	0.0762364	784.599	966.916	862.489	651.126	554.352	721.853
Zfp879	-2.95729	0.00705477	0.0763567	3.68789	5.54106	0	11.1781	27.6072	33.4191
Trappc8	-0.270437	0.00705148	0.0763567	4874.47	4849.35	4782.18	6474.93	5481.68	5537.55
Bpgm	0.40647	0.00707143	0.0764056	902.611	1078.66	971.64	755.455	816.067	656.129
Abracl	0.328758	0.00707298	0.0764056	2237.63	2833.33	2554.33	2158.31	1936.92	1975.07
Smap1	0.35101	0.00708747	0.0765127	1770.19	2340.18	2181.07	1699.08	1622.2	1610.8
Usp3	0.244699	0.0070969	0.0765158	8019.32	8965.44	8248.71	7037.56	7405.34	6854.26
Ndufb8	0.334049	0.00709611	0.0765158	1442.89	1714.96	1533.96	1190.47	1242.32	1289.98
Rtn4rl1	-0.38327	0.00711265	0.0766361	943.178	775.749	789.397	1102.91	1021.46	1147.39
Cd164	-0.254951	0.00712279	0.0766467	18068.8	18762	18082.1	24127.1	19922.4	21475.1
Pkdcc	1.33476	0.00712254	0.0766467	74.6798	60.9517	71.1431	37.2604	22.0857	22.2794
Evc	-1.89781	0.00713011	0.0766761	11.0637	11.0821	9.74564	20.4932	56.3186	42.3309
Tmsb10	0.289458	0.00714013	0.0767043	38726.5	35775.9	37434.9	29121.8	27124.6	35342.9
Prtn3	-2.12588	0.00714189	0.0767043	12.9076	14.7762	1.94913	65.2057	37.5457	26.7353
Ppp3cb	0.256557	0.00719364	0.0771815	6865.01	7830.45	7735.11	6013.83	6556.15	6207.04
Tent4a	-0.405392	0.00719555	0.0771815	1260.34	1119.29	1178.25	1822.03	1267.72	1620.83
Ece1	0.31969	0.00720222	0.0772036	2365.78	2573.82	2743.4	1827.62	2168.82	2161.1
Ccar2	0.234851	0.00722552	0.0773153	5414.74	5556.76	5579.38	4558.81	4847.82	4658.63
Eif4a1	0.223977	0.00721833	0.0773153	18567.6	18485.9	18069.4	14835.2	16495.8	15867.4
Raly	0.250482	0.00728843	0.077928	8931.15	10018.2	8755.48	7756.69	8052.45	7480.31
Naa10	0.419689	0.00731632	0.0781264	1304.59	1129.45	1220.15	742.414	944.165	1047.13
Ndufb9	0.412443	0.00731218	0.0781264	878.64	1181.17	1007.7	729.373	799.503	776.438
Asl	0.352128	0.00732109	0.0781274	1270.48	1346.48	1321.51	1148.55	983.919	951.331
Tspan9	-1.05502	0.00740452	0.0789171	248.011	113.592	113.049	153.699	463.8	369.838
Tgtp2	-0.341749	0.00742314	0.0790652	5754.03	4226.91	4959.55	7072.96	5853.82	6005.42
Ifit1bl1	-0.886306	0.00745467	0.0793505	7307.55	5484.73	6204.07	16273.5	7647.18	11192.1
Klf3	-0.305044	0.00747106	0.0794744	14089.6	12614.2	12676.1	18475.6	13823.5	16350.9
Zbed3	0.438914	0.00748925	0.0796173	867.576	961.375	1039.86	637.153	841.466	638.305
Efhd2	0.276464	0.00749498	0.0796276	12828.3	15994.3	13613.7	11507	11275.9	12253.7
Ighj1	-0.931291	0.00750023	0.0796328	92.1973	84.0395	77.9651	201.206	103.803	179.349
Prdx3	0.261558	0.00751073	0.0796937	2968.75	2936.76	2785.3	2386.53	2387.47	2476.36
Taf13	0.477227	0.00753784	0.07977	632.473	842.242	776.727	543.071	609.566	464.526
Penk	1.75138	0.00753483	0.07977	82.9775	51.7166	31.186	7.45209	22.0857	20.0515
Acad12	-1.12882	0.00753336	0.07977	40.5668	35.0934	74.0668	117.37	115.95	93.5735
Gm10076	0.313871	0.00752518	0.07977	3981.08	3882.44	3339.83	2854.15	2807.1	3353.05
Tnip1	0.25664	0.00754175	0.07977	5482.05	5789.49	5417.6	4702.27	4317.76	4949.37
Slc15a4	-0.381991	0.00757277	0.0799969	779.067	651.075	784.524	965.977	978.398	941.305
Got1	0.35314	0.00757127	0.0799969	1905.72	2239.51	1957.9	1383.29	1626.61	1770.1
Trim30d	-1.03674	0.00758949	0.0801229	1622.67	1422.21	1721.08	4815.91	1849.68	3111.32
Derl3	-0.827273	0.00761995	0.0803938	111.559	82.1924	101.355	149.973	160.121	213.882
Bcl2l11	0.269284	0.00763969	0.0805513	10684.7	12641.9	11622.6	10463.7	9043	9489.92
Wwp1	-0.28844	0.00768977	0.0809264	2185.07	2289.38	2341.88	2547.68	2988.2	2790.5
Gzmm	-0.606954	0.00768802	0.0809264	656.444	971.533	727.024	1656.23	822.693	1106.17
Ighv1-64	-0.848854	0.00768328	0.0809264	213.898	165.308	253.387	556.112	212.023	369.838
Lsr	0.806831	0.00771795	0.0811719	192.692	229.031	217.328	165.809	99.3858	99.1434
Tasl	-0.501055	0.00774457	0.0813496	620.488	559.647	689.016	1060.99	670.302	912.342
Ptms	0.326306	0.00774211	0.0813496	5829.63	6630.81	6289.83	5752.08	4200.7	4999.5
Cs	0.215073	0.00781743	0.0820634	12007.8	12568.1	11824.4	10391.9	10385.8	10581.6
Ifngr1	-0.334362	0.00782639	0.0820946	15231.9	18690.9	16908.7	24980.3	17847.5	21259
Oaz1	0.288837	0.00783512	0.0820946	10873.7	11953.9	10962.9	10510.2	8209.26	8937.39
Borcs8	0.352832	0.0078327	0.0820946	1307.36	1473.92	1299.09	1069.37	966.25	1159.64
Lamtor4	0.326775	0.00786889	0.0823968	1341.47	1392.65	1400.45	1057.26	1049.07	1190.83
Rbm45	0.315718	0.00787738	0.0824342	2256.99	2516.57	2610.86	1774.53	2109.19	2050.82
Kat6a	-0.266141	0.00789252	0.0824894	14500.8	13319.8	13568.8	17989.3	14672.6	17110.6
Erlin2	-0.332495	0.00794772	0.0830145	1028	1038.03	961.894	1188.61	1293.12	1332.31
Lamp3	-2.90569	0.00796493	0.0831424	3.68789	7.38809	0	52.1646	19.8772	11.1397
Sidt1	-0.29947	0.00797982	0.0832458	12568.3	10409.8	11074.9	15697.8	12390.1	13818.8
Fnta	0.301024	0.00802528	0.0836402	1510.19	1590.29	1527.14	1214.69	1274.35	1267.7
Plcxd2	-0.32064	0.00802762	0.0836402	2362.09	1981.85	2091.41	2948.23	2437.16	2650.14
Mndal	-0.384532	0.00803362	0.0836506	6427.99	5869.83	6207.97	10050.1	6211.61	7893.6
Eml2	0.35164	0.00805355	0.0838061	1122.96	1196.87	1133.42	840.223	877.907	989.206
Gusb	0.265026	0.00806518	0.0838669	2674.64	2768.68	2650.81	2149.93	2322.31	2264.7
Pik3c2a	-0.282214	0.00806942	0.0838669	2101.18	1851.64	1976.42	2418.2	2453.72	2338.22
Gm25117	-1.27131	0.00810066	0.0840866	48.8645	22.1643	31.186	91.288	64.0486	91.3456
Trav1	1.2865	0.00810352	0.0840866	60.8502	206.866	107.202	35.3974	65.1529	53.4706
Def6	0.272291	0.00810564	0.0840866	6983.94	6992.82	6900.89	5426.98	5362.41	6498.9
Crebrf	-0.352472	0.00813261	0.0843141	5667.37	4769.93	4664.26	7680.31	5507.07	6091.19
Gbp6	-0.454847	0.00815019	0.084444	1782.17	1334.47	1869.21	2827.13	1828.7	2175.58
Arhgdib	0.233468	0.00820713	0.0848788	35093	38673.9	36540.3	33594	29782.6	30447
Pitpnc1	-0.252722	0.00822998	0.0850601	7317.7	7121.19	7578.21	9597.35	8331.84	8300.2
Fkbp5	0.424755	0.00832624	0.0860018	10214.5	9846.47	9933.73	5331.04	9697.84	7318.79
Bcl2a1d	0.41592	0.00835083	0.0861998	827.009	1086.05	949.225	661.373	782.939	701.801
Mrps24	0.354459	0.00835571	0.0861998	1942.6	1980.01	1693.79	1675.79	1310.79	1404.72
Ryr1	0.743418	0.00837713	0.0862881	209.288	227.184	224.15	95.9456	147.974	151.5
Fgd6	-0.680894	0.00837974	0.0862881	181.629	206.866	164.701	379.125	257.299	249.529
Gpm6a	-2.38619	0.00837601	0.0862881	1.84395	5.54106	15.593	11.1781	48.5886	60.1544
Plxna1	0.773233	0.00840268	0.0864252	501.553	358.322	375.207	139.727	333.494	250.643
Stx11	0.388288	0.00840338	0.0864252	2066.14	2713.27	2337.98	2148.06	1594.59	1693.24
Eeig2	-0.332361	0.00842757	0.0865279	1004.03	943.828	973.589	1190.47	1172.75	1315.6
Ift81	1.53863	0.00842818	0.0865279	86.6654	51.7166	44.8299	24.2193	27.6072	11.1397
Chst2	0.512035	0.00842888	0.0865279	748.642	657.54	746.516	374.467	587.48	549.188
Slc2a6	0.768994	0.00844915	0.0865992	403.824	466.373	376.182	325.097	131.41	274.037
Smarce1	0.302286	0.00845136	0.0865992	2614.71	3177.8	3177.08	2482.48	2458.14	2332.65
Spns2	-1.66468	0.00844342	0.0865992	32.269	5.54106	23.3895	52.1646	76.1957	65.7243
Ppp3cc	-0.283422	0.00846426	0.0866391	4385.82	4582.46	4646.72	4965.88	6217.13	5389.39
Ccs	0.422389	0.00846561	0.0866391	660.132	712.95	772.829	540.276	481.469	579.265
Glud1	0.281912	0.00850368	0.0869156	14567.2	16484.7	15266.5	14366.7	11317.8	12409.6
Psmd2	0.212749	0.0085082	0.0869156	8955.12	8912.8	8705.78	7695.21	7591.97	7642.95
1700097N02Rik	0.604689	0.0085078	0.0869156	488.645	468.22	374.232	219.837	302.574	354.243
Rab30	-1.1803	0.00853049	0.086941	60.8502	70.1868	23.3895	109.918	135.827	104.713
Tbc1d16	-0.72864	0.00853147	0.086941	216.664	182.855	204.658	210.521	404.169	387.662
Jarid2	0.248922	0.00852276	0.086941	5082.83	4644.33	5043.37	4310.1	3956.66	4161.79
Pik3r1	-0.229113	0.00852551	0.086941	11061.8	12440.6	11638.2	14063	13855.5	13269.6
Eif2ak1	0.255133	0.00853756	0.0869501	3686.97	3899.06	3524.02	3207.19	3019.12	3082.36
Gtpbp3	0.356195	0.00854906	0.0870143	973.603	915.199	988.208	743.346	713.369	790.919
Hsp90b1	-0.230961	0.008579	0.0872659	9362.63	10074.6	9469.83	11715.6	11571.8	10637.3
Pip4k2b	0.220986	0.0085881	0.0873054	8153.93	8484.29	8398.79	6940.69	7135.9	7405.68
Shfl	-0.504922	0.00859716	0.0873445	509.851	368.481	368.385	617.592	537.787	613.798
Sema7a	0.357315	0.0086104	0.0874259	2046.78	2032.65	2005.65	1300.39	1788.94	1663.16
Cetn4	1.28212	0.00862898	0.0875083	51.6305	103.433	93.5581	33.5344	44.1714	24.5074
Gm8369	0.254523	0.00862643	0.0875083	5570.56	6445.18	6440.89	5174.54	5191.25	5105.33
1700048M11Rik	-2.26848	0.00864692	0.0875841	4.60986	3.69404	8.77107	29.8083	16.5643	35.6471
Zfp248	0.855453	0.00866375	0.0877014	125.388	158.844	199.786	79.1784	101.594	86.8897
Ahcy	0.28425	0.00871899	0.0881008	2984.43	3284	3215.09	2392.12	2822.56	2574.39
Crcp	0.384316	0.00871465	0.0881008	1076.86	1400.97	1367.31	1057.26	956.312	931.279
Ighv1-82	-2.03958	0.00872617	0.0881201	545.808	197.631	261.183	2383.74	420.733	1325.63
Mx2	-1.45343	0.00874638	0.0882177	321.768	248.424	274.827	1209.1	302.574	802.059
Igkv9-120	-1.39185	0.00877791	0.0884824	97.7291	18.4702	42.8808	81.9729	176.686	159.298
Ccdc85c	0.558755	0.00879111	0.0885621	645.381	537.483	597.408	324.166	528.953	356.471
Ifi208	-0.734989	0.00880507	0.0886494	9472.35	7647.59	8068.41	18543.6	9692.32	13686.2
Adam19	0.305868	0.00882454	0.088792	16289.4	20968.3	18870.5	13484.5	16827.1	15095.4
1810006J02Rik	-1.2208	0.00886467	0.089095	50.7085	29.5523	24.3641	81.0414	80.6129	82.4338
Tmem161a	0.344378	0.00886531	0.089095	1429.98	1329.86	1264.98	949.209	1121.95	1100.6
Skp1	0.228981	0.00887136	0.0891023	5384.32	5531.83	5450.73	4828.02	4579.47	4556.14
Park7	0.262439	0.00891205	0.0894037	2998.25	3279.39	3088.39	2670.64	2476.91	2660.16
Plk3	-0.402387	0.00891086	0.0894037	519.993	468.22	513.595	646.468	680.24	658.357
Gnb2	0.248513	0.00892716	0.0895016	9866.95	10396.9	9731.02	8684.47	7633.93	8929.59
Cox6a1	0.282625	0.00894424	0.0895655	3295.13	3434.54	3459.7	2831.79	2505.63	3038.91
Serpinb6a	0.369898	0.00897629	0.0898327	1278.78	1249.51	1420.91	909.154	981.71	1166.33
Ltbp4	1.4873	0.00899561	0.0899723	31.3471	141.297	85.7616	27.9453	37.5457	26.7353
Zfp974	-0.674841	0.00900837	0.0900172	202.834	133.909	155.93	246.85	289.323	250.643
Map3k1	-0.227226	0.00901087	0.0900172	12242.9	11997.3	11399.5	14537.2	13064.8	14116.2
Snx2	-0.313292	0.00902579	0.0900587	3301.58	3111.31	2856.45	4403.25	3482.92	3629.32
Zfp516	-0.533159	0.00902412	0.0900587	439.781	469.143	499.951	522.577	873.49	643.875
Slc25a24	0.402836	0.00903655	0.0901124	2163.87	2294	2061.2	2075.41	1402.44	1450.39
Inka1	-0.865002	0.00905668	0.0901519	153.969	85.8865	116.948	278.522	152.391	218.338
Parvb	-1.90754	0.00905278	0.0901519	9.21973	29.5523	3.89825	42.8495	46.38	71.2941
Tmem262	-2.65026	0.00906707	0.0902017	0.921973	2.77053	8.77107	28.8768	12.1471	36.761
Scarna13	-0.45659	0.00920399	0.0915094	733.89	852.4	864.438	1151.35	863.552	1347.9
Nav2	0.831143	0.00922493	0.0916632	153.047	184.702	231.946	108.055	79.5086	132.563
Cbfa2t3	-0.573659	0.00923489	0.0917076	342.052	322.305	250.463	506.742	358.893	495.717
Cdcp1	1.95103	0.00925327	0.0918357	38.7228	38.7874	52.6264	16.7672	2.20857	14.4816
Plekho2	0.285064	0.00932084	0.0923967	6161.54	7478.59	6632.88	6037.12	5089.65	5509.7
Treml4	-1.48375	0.00934368	0.0925682	36.8789	27.7053	25.3387	126.685	28.7114	95.8015
Pfn2	0.900221	0.00939813	0.0930526	110.637	160.691	132.541	81.9729	73.9872	60.1544
Cd200	0.556169	0.0094143	0.0931576	293.187	291.829	318.682	209.59	200.98	203.857
Carmil2	0.262724	0.00944053	0.0933619	5533.68	5182.74	5043.37	3997.11	4445.86	4695.39
Usp35	0.750332	0.00945802	0.0934796	196.38	179.161	176.396	110.85	128.097	89.1176
Kcnj8	-0.650292	0.0095041	0.0938797	294.109	350.011	316.733	664.167	324.66	517.996
Ankhd1	-0.261299	0.00951296	0.0939117	5557.65	4683.12	5298.7	5898.33	6415.9	6311.76
Arhgef25	1.06397	0.00952919	0.0940165	84.8215	96.0451	83.8125	46.5755	35.3372	44.5588
Ppp1r3d	-3.51925	0.0095548	0.094179	0	0	5.84738	37.2604	6.62572	22.2794
Akt1	0.245999	0.00955692	0.094179	9641.07	10608.4	9566.32	7756.69	8857.48	8529.67
Prrg4	-0.999938	0.00956934	0.0942459	153.047	48.0226	128.642	256.165	177.79	225.022
Mrps23	0.263426	0.00958133	0.0943084	2470.89	2579.37	2461.75	2055.84	2177.65	2025.2
Ammecr1	0.355995	0.00959698	0.0944069	1505.58	1444.37	1536.89	1023.73	1351.65	1131.79
Arid5b	-0.29888	0.00960639	0.094444	3555.13	3458.55	3495.76	4962.16	3823.04	4140.63
G0s2	-0.685931	0.0096656	0.0949146	228.649	136.68	257.285	327.892	313.617	359.813
Rhot2	0.343011	0.00966032	0.0949146	1574.73	1517.33	1402.4	1032.11	1253.36	1259.9
Lbp	-2.592	0.00977261	0.0956287	11.0637	0	5.84738	59.6167	22.0857	20.0515
Vopp1	-0.257802	0.00976991	0.0956287	2336.28	2357.72	2226.88	2864.4	2740.84	2669.07
Plekhj1	0.283836	0.0097685	0.0956287	2206.28	2054.81	2069	1845.32	1653.12	1699.92
Tusc3	0.342471	0.00976175	0.0956287	1256.65	1556.12	1406.3	1132.72	1149.56	1044.9
Amotl1	1.246	0.00974512	0.0956287	71.9139	88.657	62.3721	29.8083	41.9629	22.2794
Gm12253	-1.35732	0.00976908	0.0956287	31.3471	45.252	109.151	233.809	62.9443	178.235
Atp6v1f	0.283349	0.00978295	0.09567	3584.63	3903.68	3238.48	3044.18	2756.3	3013.29
Hoxb4	0.816836	0.00978827	0.09567	136.452	147.762	146.185	93.1511	77.3	73.5221
Psmc5	0.258533	0.00984599	0.096178	2577.84	2481.47	2461.75	2118.26	2134.59	2034.11
Celsr2	0.571201	0.00985645	0.096224	492.333	325.076	376.182	258.96	266.133	278.493
Ddb1	0.209005	0.00987674	0.0963659	14235.3	15287.8	14342.7	12616.4	12742.4	12591.2
Hs6st1	-0.367984	0.00989967	0.0964871	1005.87	898.576	994.055	1174.63	1131.89	1434.79
Hscb	0.325076	0.0099007	0.0964871	1280.62	1270.75	1258.16	978.086	1104.29	959.129
Cd46	-0.623148	0.00999629	0.0973053	152.125	181.008	211.48	297.152	289.323	251.757
Akr7a5	0.435439	0.00999376	0.0973053	598.36	529.172	610.077	416.385	404.169	464.526
Slc4a8	0.500901	0.0100177	0.0974575	488.645	525.478	525.29	290.631	410.794	387.662
Znfx1	-0.438175	0.0100247	0.0974682	8328.18	7385.31	7425.2	13721.2	7196.63	10430.1
4632427E13Rik	-0.40872	0.0100618	0.0977722	673.962	619.676	752.363	886.798	1028.09	800.945
Marchf2	0.310742	0.0100865	0.097956	3270.24	4012.65	3379.79	2765.66	2655.81	3175.93
Atp5k	0.464702	0.0101126	0.0981524	484.958	561.494	522.366	418.248	335.703	382.092
Nxpe4	-1.25496	0.0101412	0.0983156	57.1623	28.6288	36.0589	146.247	82.8215	61.2684
Lars2	-1.01925	0.0101367	0.0983156	51608.3	27156.8	30406.4	50894	74424.5	95957.4
Rbpms	-1.09931	0.0101564	0.0984056	57.1623	36.0169	35.0843	100.603	76.1957	98.0294
Bmp1	2.47236	0.010188	0.0986553	23.9713	36.9404	33.1352	11.1781	5.52143	0
Nelfcd	0.304694	0.0101975	0.098685	2086.42	1772.22	1785.4	1515.57	1557.04	1497.18
Tspoap1	0.961581	0.0102029	0.098685	218.507	463.602	528.213	96.8771	293.74	231.706
Ctse	-1.6601	0.0102286	0.0988217	1516.64	1511.79	1575.87	8087.38	1485.26	4978.33
6430548M08Rik	-1.0764	0.0102407	0.0988217	118.012	86.81	58.4738	268.275	89.4472	197.173
Psma4	0.242	0.0102376	0.0988217	4034.55	4247.23	4238.38	3657.11	3345.99	3582.53
Usf2	0.241796	0.0102511	0.0988658	3474.91	3437.31	3306.69	2944.51	2891.02	2806.09
Hells	0.407914	0.010277	0.0990581	1424.45	1632.77	1535.91	1018.14	1439.99	1004.8
Gm9968	-1.89788	0.0102854	0.0990821	11.0637	3.69404	21.4404	63.3427	33.1286	37.875
Thtpa	0.599431	0.010296	0.099127	426.873	588.276	544.781	241.261	405.273	384.32
Trav9-2	0.709268	0.010304	0.0991474	218.507	242.883	242.666	176.056	147.974	105.827
Eif2a	0.28461	0.010313	0.0991762	2992.72	3267.38	3071.82	2366.04	2834.7	2461.88
Cflar	-0.26208	0.0103298	0.0992811	6617	5953.87	6370.72	8347.27	6927.19	7437.98
Hnrnpdl	-0.277511	0.0103623	0.099479	4186.68	3444.69	4197.45	4631.47	4906.34	4800.1
Hmgcl	0.381803	0.0104172	0.0998341	1078.71	969.686	843.972	766.633	703.43	749.702
Pdcd5	0.390606	0.0104163	0.0998341	646.303	657.54	666.602	517.92	509.076	475.665
Slc16a3	-0.577244	0.0104122	0.0998341	557.793	558.724	527.239	1141.1	563.186	746.36
Sh3kbp1	0.194675	0.0104714	0.100239	21612	22174.4	21780.5	19210.5	19094.2	18985.4
Nbdy	0.545516	0.0105005	0.100403	342.052	320.458	288.471	211.453	215.336	225.022
Ino80c	0.294077	0.0104947	0.100403	2439.54	2716.04	2712.21	2296.17	2194.22	1924.94
Pdia5	2.7146	0.0105398	0.100721	22.1273	24.0113	25.3387	0	6.62572	4.45588
Irgm1	-0.347436	0.0105557	0.100816	9189.3	8356.85	8195.11	13649.4	9262.75	9835.25
Fubp3	0.324202	0.0105673	0.100868	1657.71	1533.03	1453.07	1118.74	1277.66	1314.49
Hacd3	0.285404	0.0105794	0.100927	4338.8	4351.58	3904.1	3847.14	3127.34	3357.51
Paxx	0.334871	0.0106069	0.101131	1102.68	994.621	1058.38	801.099	841.466	859.985
Mdh2	0.24366	0.0106551	0.101475	8144.71	8784.43	7796.51	6487.04	7068.54	7329.93
H2-Oa	-0.491517	0.0106538	0.101475	541.198	371.251	429.783	556.112	686.866	644.989
Foxo3	-0.366734	0.0106892	0.101742	4922.41	3512.11	3715.04	5929.07	4484.51	5251.26
Isg20	-1.16356	0.010701	0.101797	772.613	603.976	699.737	2146.2	727.725	1776.78
Arhgap15	-0.234254	0.0107263	0.101979	5344.67	5962.18	5936.07	6761.84	6948.17	6572.43
Cd53	-0.311899	0.0108061	0.10268	22789.3	23456.2	23397.3	35065.8	24596.9	26784.3
Fam117b	0.260308	0.010824	0.102687	5160.28	5524.44	5166.16	4866.21	4106.84	4258.71
Wnk3	-2.15667	0.0108146	0.102687	21.2054	1.84702	13.6439	59.6167	90.5515	13.3676
Tmem140	-0.743051	0.0108253	0.102687	246.167	283.518	272.878	679.071	271.654	391.004
Eid1	0.405349	0.0108531	0.102892	1363.6	1605.98	1504.73	997.648	1395.82	985.864
Ints11	0.296237	0.0108785	0.1029	1667.85	1491.47	1524.22	1261.27	1279.87	1273.27
Timm22	0.368175	0.0108694	0.1029	768.003	757.279	733.846	585.92	605.149	559.213
Bin2	0.236967	0.0108724	0.1029	16449.8	15653.5	15522.8	13916.8	12192.4	14302.3
Apba1	-1.86932	0.0108657	0.1029	9.21973	14.7762	14.6185	65.2057	13.2514	62.3824
Pabpc4	0.29091	0.0109113	0.103103	4392.28	4247.23	4321.22	3067.46	3990.89	3537.97
Rad9a	-0.417685	0.0109123	0.103103	1368.21	917.97	1104.18	1720.5	1410.17	1396.92
Sirpa	-0.6945	0.0109264	0.103178	313.471	304.759	311.86	674.414	282.697	546.96
Pgk1	0.282782	0.010969	0.103521	7098.27	8534.16	7203	6875.48	5740.08	6153.57
Arl2bp	0.246304	0.0109751	0.103521	6017.71	6649.28	6062.76	4991.03	5638.48	5162.14
Tnc	3.10615	0.0109917	0.103619	19.3614	17.5467	45.8045	9.31511	0	0
Habp4	0.402185	0.0110018	0.103656	721.905	695.404	717.279	523.509	605.149	486.805
Zfp869	-0.268989	0.0110111	0.103685	2159.26	2230.28	2190.82	2482.48	2854.58	2593.32
Nme1	0.289126	0.0110629	0.104114	1571.04	1591.21	1489.13	1239.84	1299.74	1267.7
St3gal1	0.256564	0.0110984	0.10439	6777.42	6135.8	6233.31	4840.13	5502.66	5686.82
Stx2	-0.465782	0.011134	0.104666	766.159	501.466	539.908	820.661	810.546	865.555
Gm11714	-1.16688	0.0111506	0.104763	33.191	36.0169	35.0843	81.9729	54.11	98.0294
Mdc1	-0.316552	0.0111699	0.104885	3213.07	2574.75	2828.18	3268.67	4042.79	3419.89
Ppp1r3e	-0.513006	0.0111851	0.104969	315.315	350.011	303.089	381.919	537.787	463.412
Pgrmc1	0.347197	0.0112105	0.105148	2124.22	2723.43	2102.13	1922.64	1911.52	1628.63
Ddx19a	0.287512	0.0112167	0.105148	2469.04	2973.7	2760.94	2197.43	2369.8	2154.42
Cdc20b	1.57319	0.0112556	0.105454	45.1767	57.2577	38.9825	18.6302	19.8772	8.91176
Zfhx3	-1.19217	0.0112742	0.105569	36.8789	40.6345	21.4404	68.9318	75.0915	82.4338
Acat1	0.297372	0.0113051	0.105799	2039.4	1809.16	1954	1496.94	1706.12	1519.46
Egr3	0.416318	0.0113375	0.105984	1658.63	1128.53	1226	912.88	1022.57	1072.75
Flywch2	1.99277	0.0113324	0.105984	27.6592	62.7987	19.4913	5.58906	8.83429	13.3676
Cdkn2aipnl	0.237552	0.0113509	0.10605	4720.5	4818.88	4926.42	3821.99	4205.12	4244.23
Cnot4	-0.304704	0.0113942	0.106217	1595.01	1789.76	1820.48	2359.52	2082.68	1985.1
Smagp	-1.14379	0.0113877	0.106217	31.3471	30.4759	55.5501	96.8771	71.7786	90.2316
Ndufb10	0.328134	0.0113881	0.106217	1720.4	1719.58	1837.05	1208.17	1451.03	1546.19
Elof1	0.311436	0.0114119	0.106322	1370.05	1598.6	1472.57	1183.02	1152.87	1243.19
Mfsd4a	0.220413	0.0114597	0.106708	9181.92	9572.19	9569.24	7648.63	8161.78	8501.82
Pkp3	0.273147	0.0114884	0.106916	2642.37	2541.5	2561.15	2325.05	2088.21	1994.01
Ifit2	-0.813597	0.0115035	0.106997	3705.41	3341.26	3026.02	8143.27	3739.11	5820.5
Cln8	-0.619799	0.0115851	0.107457	314.393	302.911	263.132	573.811	304.783	473.438
Vps36	0.270991	0.0115714	0.107457	2579.68	3018.03	2778.48	2343.68	2363.17	2234.63
Fkbp8	0.252759	0.0115791	0.107457	11284	11124.6	10396.6	8777.63	8514.05	10243
Bmpr1a	-0.935281	0.0115776	0.107457	59.0062	105.28	66.2703	167.672	107.116	165.982
Rnf7	0.343603	0.0116066	0.107597	1410.62	1688.18	1469.64	1148.55	1346.12	1106.17
H2-Q5	-0.383537	0.0116374	0.107823	1928.77	1395.42	1770.78	1885.38	2233.97	2528.71
Rpl22l1	0.411164	0.0116854	0.108148	1052.89	956.757	978.462	687.455	650.425	910.114
Apoa2	2.80368	0.0116935	0.108163	35.035	14.7762	24.3641	1.86302	8.83429	0
Bst2	-0.495089	0.0117421	0.108518	1973.94	1721.42	1683.07	3172.73	1589.07	2817.23
Ninj1	-0.596635	0.0117932	0.108845	191.77	229.954	259.234	411.728	287.114	329.735
Mrpl9	0.276864	0.0118027	0.108872	2073.52	2310.62	2050.48	1811.79	1781.21	1717.74
1600014C10Rik	-0.445434	0.0118485	0.109235	3137.47	2764.99	2894.45	5344.08	2823.66	3808.67
Atp5b	0.203243	0.0118825	0.109454	33708.2	34821.9	33919.7	28278.8	29567.3	31143.3
Prss16	0.797098	0.0118919	0.109454	215.742	235.495	229.022	87.562	188.833	115.853
Taf4b	-0.333842	0.0118905	0.109454	1434.59	1154.39	1172.4	1580.77	1661.95	1498.29
Ndufa4	0.291324	0.0119559	0.109983	2394.36	2561.82	2492.93	1833.21	1999.86	2255.79
Spats2	0.611465	0.0119997	0.110325	772.613	692.633	618.848	296.22	640.486	428.879
Gm26520	0.667712	0.0120222	0.110471	206.522	243.807	192.964	119.233	138.036	148.158
Calhm2	-0.366988	0.0120558	0.110719	835.307	715.721	733.846	1072.17	893.367	980.294
Snai3	0.393329	0.0120894	0.110966	1453.95	1098.98	1276.68	869.099	1121.95	925.71
Gm1043	-0.627346	0.0121122	0.111115	218.507	159.767	211.48	255.234	365.519	290.746
Txn1	0.274633	0.0122434	0.112134	5030.28	6015.75	5475.1	4773.99	4102.42	4780.05
Paqr4	0.390686	0.0122665	0.112223	1116.51	1206.1	1113.93	729.373	1035.82	857.757
Aoah	-1.4823	0.0122853	0.112281	14.7516	20.3172	20.4658	72.6578	33.1286	49.0147
Borcs7	0.453711	0.0122863	0.112281	591.906	828.389	641.263	543.071	469.322	492.375
Ehd3	0.312971	0.0123083	0.112421	10213.6	10689.6	10469.7	9995.11	6886.33	8370.38
Swsap1	0.507204	0.01232	0.112466	621.41	750.814	511.646	393.098	405.273	528.022
Igkv6-13	-3.06933	0.0123706	0.112867	9.21973	0	0	22.3563	30.92	24.5074
Cfap100	-1.48303	0.0124168	0.113081	13.8296	27.7053	12.6693	54.0276	49.6929	47.9007
Pias1	-0.227472	0.0124183	0.113081	3221.37	3222.13	3304.75	3855.52	3837.39	3719.55
Thsd7b	1.35889	0.0124316	0.113115	59.0062	50.7931	66.2703	16.7672	33.1286	18.9375
Stard10	0.378727	0.012459	0.113303	1280.62	1166.39	1236.72	1126.2	821.589	883.379
Lrrc8a	0.339457	0.0124885	0.113509	1585.79	1458.22	1583.67	1151.35	1096.56	1410.29
Gm26782	0.43563	0.0125031	0.11358	587.297	573.5	517.493	368.878	418.524	454.5
Bak1	0.270781	0.0125261	0.113727	5369.57	5516.13	5375.69	4944.46	3909.17	4622.98
Map4k4	0.247226	0.0126609	0.114765	14665.8	14627.5	14232.5	13288.9	10767.9	12612.4
Ube2l6	-1.3487	0.0126546	0.114765	320.846	277.053	309.911	1253.81	320.243	737.449
Nt5c3b	0.330132	0.0126507	0.114765	2147.27	2106.53	1636.29	1559.35	1562.56	1564.01
Ccdc30	0.609059	0.0126854	0.114924	265.528	240.113	260.208	156.494	196.563	149.272
Ncf1	-0.485513	0.0127	0.114934	1681.68	1098.05	1472.57	2461.05	1426.74	2064.19
Slc25a13	0.478735	0.0127002	0.114934	567.935	499.619	547.705	313.919	400.856	445.588
Cd96	-0.259183	0.0127553	0.11537	4756.46	4826.27	4778.29	6244.85	5063.15	5877.31
1700017B05Rik	-0.325619	0.0127799	0.11553	3610.44	4098.54	3388.56	3813.6	5101.8	4995.04
Fcgrt	-0.461289	0.0128687	0.11627	1390.33	1395.42	1550.53	2638.04	1411.28	1918.26
Patj	-0.423684	0.0128997	0.116487	1402.32	905.04	939.479	1500.66	1449.93	1404.72
Lrrn3	-2.34737	0.0129307	0.116704	5.53184	9.23511	3.89825	61.4797	6.62572	26.7353
Rpgrip1	0.42402	0.0129388	0.116714	609.424	605.823	614.95	407.07	523.432	434.449
Tmem37	-0.877102	0.0129534	0.116783	82.9775	68.3398	97.4564	203.069	112.637	140.36
Tbc1d22a	0.291099	0.0129814	0.116973	2698.61	3155.64	2839.88	2625.93	2207.47	2270.27
Tuba8	-1.13436	0.0129934	0.116981	38.7228	44.3285	62.3721	145.316	57.4229	115.853
B3gnt7	-1.32751	0.0130344	0.117157	33.191	22.1643	15.593	59.6167	62.9443	55.6985
Snx16	0.967073	0.0130369	0.117157	115.247	212.407	99.4055	62.4112	82.8215	73.5221
Trbv16	0.311942	0.0130252	0.117157	1543.38	1336.32	1513.5	1257.54	1145.14	1135.14
Ptar1	0.268442	0.0130456	0.117172	3491.51	3771.62	3389.53	2763.79	3244.39	2837.28
Prdm2	-0.253404	0.0130568	0.11721	7467.98	6953.11	7161.09	9072.91	7557.73	9094.46
Rundc3b	-0.315973	0.0130746	0.117244	981.901	1109.14	1041.81	1372.12	1212.51	1314.49
Gm46430	-0.560042	0.0130921	0.117338	265.528	209.637	286.522	393.098	418.524	310.798
Ifi205	-0.930241	0.0131023	0.117367	90.3533	68.3398	58.4738	188.165	107.116	118.081
D730005E14Rik	-0.485518	0.0131148	0.117416	427.795	362.016	334.275	614.797	489.199	468.982
Ypel5	0.27351	0.013131	0.117498	2132.52	2464.85	2246.37	1952.45	1864.03	1844.74
Ifitm10	-0.279113	0.0131589	0.117623	1297.22	1376.95	1385.83	1585.43	1678.51	1663.16
Nedd8	0.280422	0.013159	0.117623	2469.04	2882.28	2747.29	2389.32	2088.21	2188.95
Sv2a	0.837199	0.0131777	0.117685	206.522	138.527	146.185	67.0688	106.011	102.485
Atp6v0d1	0.277337	0.01318	0.117685	2718.9	2997.72	2628.4	2297.11	2120.23	2468.56
Carnmt1	0.389618	0.0131884	0.117697	776.301	801.607	825.455	538.413	697.909	599.316
Tmem165	0.269508	0.0132132	0.117855	2836.91	2853.65	2669.33	2491.79	2330.04	2112.09
Mrpl4	0.252994	0.013233	0.117969	2966.91	3337.57	3202.42	2780.56	2614.95	2581.07
Rpl18a	-0.21683	0.0132454	0.118017	57496.1	52401.8	50715.3	59812.3	65489.7	61360.8
Wrap53	0.325807	0.0132659	0.118073	990.199	965.992	1063.25	789.921	823.797	795.375
Arhgap12	-0.310278	0.0132623	0.118073	951.476	948.445	917.064	1182.09	1099.87	1210.89
Vapb	0.3102	0.0132987	0.118141	2685.71	2627.39	2567	2435.9	1825.38	2092.04
Srsf12	0.843588	0.0133037	0.118141	202.834	126.521	167.625	74.5209	120.367	82.4338
Rnf141	-0.412935	0.0132934	0.118141	425.951	482.073	516.519	685.592	613.983	595.974
Psmd8	0.238833	0.013302	0.118141	6332.11	7122.11	6110.51	5666.38	5515.91	5397.19
Dpysl2	0.26729	0.0133513	0.118456	14687.9	16937.2	15169.1	14503.6	11477.9	12896.4
Zfp862-ps	-0.708092	0.0133867	0.118707	111.559	101.586	111.1	203.069	156.809	169.324
2210016L21Rik	0.325662	0.0134392	0.119109	1494.52	1416.67	1361.47	1164.39	1001.59	1243.19
Asxl2	-0.288649	0.0134965	0.119554	5340.99	4464.25	5157.39	6800.96	5371.25	6102.33
Wdr11	0.300493	0.0135507	0.11997	1944.44	1775.91	1590.49	1414.96	1464.28	1433.68
Sema5a	-2.00209	0.0136084	0.120418	5.53184	16.6232	5.84738	14.9042	41.9629	55.6985
Gimap5	0.246587	0.0136239	0.120457	5209.14	5489.35	5951.66	4501.99	4512.11	5020.67
Prmt1	0.322935	0.0136273	0.120457	3227.83	3249.83	3155.64	2078.2	2889.92	2735.91
Alg10b	0.224457	0.013661	0.120643	4892.91	5153.19	4852.35	4242.1	4413.83	4096.07
Slc26a2	0.256025	0.0136628	0.120643	2886.7	2881.35	2784.33	2207.68	2432.74	2523.14
Akap17b	0.660936	0.0137051	0.120889	208.366	212.407	284.573	143.453	171.164	131.449
Dcun1d4	0.533097	0.0137026	0.120889	753.252	781.29	881.98	767.565	482.573	417.739
Sele	-0.814288	0.0138179	0.121628	81.1336	62.7987	97.4564	136.001	150.183	138.132
Pomk	0.465661	0.0138146	0.121628	626.019	544.871	592.535	489.975	445.027	340.875
Zcchc2	-0.324373	0.0138471	0.121693	5090.21	5161.5	5007.31	7820.96	5364.62	5917.41
Kcnn4	0.27436	0.0138424	0.121693	6331.19	5314.8	5537.47	5013.39	4228.31	4964.97
Scrn2	0.635803	0.0138402	0.121693	271.06	367.557	295.293	163.946	257.299	180.463
Dynlrb1	0.294469	0.0139019	0.12202	3160.52	3401.29	3133.22	2743.3	2256.06	2905.24
Trafd1	-0.454235	0.0139062	0.12202	3963.56	3577.68	3605.89	6718.06	3299.61	5252.37
Drosha	0.29441	0.0139526	0.122363	2602.73	2957.08	2794.07	1980.39	2405.14	2428.46
Polr1d	0.235553	0.0139883	0.122612	3775.48	3856.58	3790.08	3419.58	3062.19	3218.26
2810025M15Rik	-1.13452	0.0140579	0.12292	38.7228	42.4815	44.8299	52.1646	129.201	95.8015
Acadm	0.366858	0.0140504	0.12292	1257.57	977.998	1261.09	961.319	841.466	907.886
Pmvk	0.54934	0.0140509	0.12292	366.945	448.826	344.996	214.247	301.47	278.493
Cenpw	0.670368	0.0140433	0.12292	245.245	289.982	200.76	123.891	178.894	160.412
Ifit1	-1.15183	0.0140602	0.12292	3372.58	3079.91	2960.72	10947.1	3153.84	6814.16
P2ry13	-0.861097	0.0142069	0.124047	114.325	82.1924	114.024	275.727	140.244	147.044
Spryd3	0.296761	0.0142089	0.124047	2057.84	2268.14	2222.98	1651.57	2002.07	1678.75
Gm45871	-0.575064	0.0142113	0.124047	263.684	295.523	207.582	324.166	463.8	355.357
Ap2a1	0.223233	0.014269	0.124368	3722.93	3727.29	3805.67	3216.51	3276.42	3149.19
Car11	-2.74412	0.0142704	0.124368	5.53184	3.69404	0	16.7672	28.7114	16.7096
Herc3	-0.24965	0.0143131	0.124675	7455.07	7007.6	7352.11	9636.48	7820.55	8476.2
Stxbp3	-0.298007	0.0143821	0.125171	1369.13	1317.85	1474.51	1861.16	1595.69	1657.59
Igsf23	-0.808226	0.0143849	0.125171	193.614	142.221	131.566	150.905	339.016	329.735
Ifi203	-0.352295	0.0143933	0.125178	15567.5	17015.7	17331.6	27340.8	17184.9	19191.5
Mea1	0.334072	0.0144138	0.125292	1122.04	1021.4	1020.37	908.223	781.835	818.768
Zswim8	0.234437	0.0144353	0.125413	5479.28	5229.84	5833.74	4548.57	4537.51	4976.11
Eml6	-1.33039	0.0144471	0.125451	17.5175	42.4815	19.4913	74.5209	51.9014	73.5221
Oasl1	-1.18686	0.0144567	0.125469	1029.84	1024.17	1055.45	3658.97	1076.68	2342.68
Pou2f1	-0.331937	0.0144652	0.125478	2233.02	2061.28	2261.96	2334.37	3285.25	2634.54
Rpap3	0.343315	0.0144845	0.12558	1071.33	1203.33	1004.78	821.592	935.33	828.794
Cask	-0.792501	0.0145106	0.125611	87.5874	97.8921	106.227	208.658	175.581	120.309
2900005J15Rik	-1.4133	0.0145044	0.125611	22.1273	22.1643	24.3641	27.9453	73.9872	81.3199
Pop7	0.405226	0.0145066	0.125611	555.027	668.622	637.365	476.933	489.199	438.904
Timeless	0.553548	0.0145363	0.125769	1427.21	1432.36	1264.98	585.92	1350.54	875.581
Scmh1	-0.581917	0.0145668	0.125967	265.528	212.407	199.786	280.385	405.273	329.735
Popdc2	0.481558	0.0145926	0.126125	401.98	431.279	345.97	281.316	282.697	280.721
Phxr4	-1.05316	0.014604	0.126158	64.5381	37.8639	117.922	201.206	130.306	124.765
Rreb1	-0.277484	0.0146269	0.126291	2445.07	2371.58	2549.46	3277.05	2648.08	3001.04
Lancl2	0.416318	0.0146447	0.126314	630.629	603.052	600.331	399.618	517.91	457.842
Cd22	-0.245382	0.0146434	0.126314	2578.76	2918.29	2677.13	3174.59	3296.29	3219.38
Atp5e	0.358674	0.0146773	0.126531	2590.74	3200.89	2982.16	2632.45	1806.61	2401.72
Eef2	0.188031	0.014732	0.126871	266985	264267	249226	223171	231141	230795
Bach1	-0.287151	0.0147257	0.126871	1907.56	2118.53	2244.42	2790.81	2490.17	2368.3
Anapc5	0.249653	0.0147906	0.127192	10650.6	10035.8	9639.41	7579.7	9317.97	8612.11
Lsp1	0.231387	0.014792	0.127192	38779.1	41969.9	39097.5	37061.1	30715.7	34308.1
Fcho2	-0.32718	0.0148013	0.127206	1532.32	1785.15	1837.05	2488.07	1994.34	1981.75
Cct2	0.234015	0.014895	0.127946	15572.1	16692.5	15138.9	12740.3	14808.5	12758.3
Selp	-1.46954	0.0149323	0.128111	20.2834	12.9291	27.2878	66.1373	29.8157	71.2941
Inppl1	0.380431	0.0149233	0.128111	804.882	847.783	851.769	726.578	554.352	641.647
Gm11585	1.59769	0.0149372	0.128111	31.3471	46.1755	70.1686	11.1781	11.0429	26.7353
Sdhb	0.270876	0.0150861	0.129321	3328.32	4189.97	3761.82	3174.59	3116.3	3057.85
Vcan	-0.896349	0.0151173	0.129523	95.8851	60.9517	125.719	207.727	117.054	200.515
Ubac2	0.227431	0.0151337	0.12953	5353.89	5622.33	5402.98	4790.76	4337.64	4861.37
Akap5	-0.769079	0.0151322	0.12953	147.516	133.909	80.8888	241.261	167.851	208.313
Ppp1r15a	-0.465321	0.015211	0.130059	484.958	467.296	493.129	824.387	528.953	640.533
Mbnl3	0.370139	0.0152283	0.13014	3094.14	3673.73	3240.42	2129.43	3263.17	2352.71
Dbt	0.31972	0.015245	0.130217	1245.58	1294.76	1351.72	959.456	1158.4	1001.46
Eml4	0.2178	0.0152726	0.130386	5768.78	5962.18	5974.08	5297.5	5119.47	4805.67
4933406J09Rik	1.68272	0.0153104	0.130642	54.3964	66.4928	80.8888	45.644	11.0429	5.56985
Ndufa2	0.345421	0.0153341	0.130777	1363.6	1427.75	1309.81	1213.76	905.515	1107.29
Poc5	-0.395483	0.0153609	0.130939	704.387	643.687	664.652	761.976	1047.97	838.82
Tmtc3	1.39886	0.0153758	0.131	88.5094	97.8921	96.4818	15.8357	73.9872	17.8235
Ptpn4	-0.330952	0.0154059	0.131095	4805.32	4568.61	4556.09	7194.06	4768.31	5556.49
Map4k3	-0.507749	0.0153996	0.131095	322.69	288.135	252.412	397.755	357.789	472.324
Ntmt1	0.418054	0.0154946	0.131576	579.921	570.73	594.484	491.838	380.979	432.221
Mxd1	-0.970899	0.0154957	0.131576	2559.4	2750.21	2744.37	7686.83	2644.77	5454
Dstyk	-0.637486	0.0155321	0.131728	247.089	192.09	253.387	242.193	426.254	409.941
Herc4	-0.249217	0.0155281	0.131728	4345.26	4418.07	4558.03	5856.41	5131.62	4842.43
Fam199x	0.391937	0.0155461	0.131779	957.008	840.395	879.056	668.825	792.877	578.151
Stx16	0.277699	0.0155678	0.131896	2032.03	1949.53	2068.02	1580.77	1584.65	1825.8
Itih5	0.316606	0.0156452	0.132485	1538.77	1569.04	1450.15	1105.7	1382.57	1173.01
Arrdc1	0.26655	0.0156614	0.132556	2888.54	3351.42	2988.99	2642.7	2364.28	2664.62
St6galnac6	0.602462	0.0157004	0.132818	407.512	447.903	326.479	194.686	247.36	337.533
Vipr1	-0.378679	0.0157334	0.132963	1830.12	1164.55	1516.42	1908.67	2053.97	1902.66
Tarbp1	0.38347	0.0157553	0.133081	1668.77	1479.46	1286.42	938.963	1322.93	1139.59
Smad7	-0.295201	0.0157738	0.13317	5511.55	4843.81	5098.92	7167.04	5269.65	6524.53
Atpif1	0.386834	0.015799	0.133274	619.566	576.271	673.423	490.906	475.947	462.298
Slc4a7	0.324853	0.0158021	0.133274	3562.5	4518.74	4302.7	3828.51	2838.02	3218.26
Igkv8-24	-2.78243	0.0158374	0.133437	3.68789	131.139	33.1352	363.289	333.494	458.956
Caskin2	0.445436	0.0158336	0.133437	507.085	584.582	530.163	346.522	385.396	460.07
Trgc4	-2.16862	0.0158567	0.133533	1.84395	11.0821	5.84738	40.9865	18.7729	24.5074
Ppp1r36dn	0.670614	0.0159071	0.13389	252.62	343.546	231.946	146.247	224.17	150.386
Psmb3	0.218671	0.0159515	0.134197	4738.02	5136.57	5103.79	4201.11	4323.28	4347.83
Fkbp1a	0.229363	0.0159676	0.134265	7329.68	8504.61	7408.63	6604.41	6528.54	6693.85
Nectin4	-1.87918	0.0159786	0.134289	2.76592	18.4702	10.7202	53.0961	36.4414	27.8493
Pycrl	0.43651	0.0159945	0.134356	605.736	821.924	863.463	507.673	570.916	614.912
Ing5	-0.274288	0.0160071	0.134359	1768.34	1640.15	1666.5	2102.42	2162.19	1872.58
Parp14	-0.388043	0.016011	0.134359	15326.9	13052	14512.2	23750.7	13149.8	19224.9
Fhit	1.68947	0.0160333	0.134411	25.8152	96.0451	82.8379	41.918	12.1471	8.91176
Vps26b	0.232639	0.0160316	0.134411	6323.81	6453.49	5974.08	5718.54	4935.05	5303.61
Psmc1	0.281355	0.0161511	0.135331	2638.69	2877.66	2495.86	2038.15	2434.95	2121
Gli1	0.840238	0.0161891	0.135581	165.955	207.79	145.21	88.4935	135.827	65.7243
Ank3	-0.739976	0.0162412	0.13595	124.466	85.8865	113.049	194.686	142.453	202.743
Sppl2b	0.304918	0.0162501	0.135956	1367.29	1561.66	1476.46	1244.5	1082.2	1238.74
Irf9	-0.281024	0.016291	0.13623	6600.4	6287.26	6361.95	9074.78	6666.58	7645.18
Il23r	1.20501	0.016421	0.137249	248.933	239.189	205.633	172.329	18.7729	109.169
Psmb1	0.217165	0.0164912	0.137767	7414.5	7822.14	7064.61	6682.66	6338.6	6162.49
Pak6	-0.519943	0.016509	0.137778	512.617	480.226	534.061	880.278	483.677	824.338
Afg3l1	0.241978	0.0165084	0.137778	3039.74	3143.63	3134.2	2626.86	2460.35	2791.61
Tppp3	-1.10532	0.0165746	0.138257	68.226	82.1924	169.574	353.974	86.1343	247.301
Armcx2	0.399332	0.0165875	0.138296	982.823	1098.05	996.004	819.729	899.993	612.684
Lcor	-0.213236	0.016603	0.138355	3705.41	3702.35	3863.17	4323.14	4379.6	4363.42
L3mbtl2	0.284669	0.0166441	0.138629	2356.56	2906.29	2371.11	2091.24	2067.22	2108.75
Idh3b	0.24568	0.0167535	0.139401	4161.78	4967.56	4674.98	3746.54	3931.26	3965.74
Stat2	-0.720361	0.0167639	0.139419	4339.72	3108.54	3359.32	7653.29	3957.76	6194.79
Ccdc12	0.27504	0.0167811	0.139492	2337.2	2328.17	2192.77	1993.43	1687.35	1986.21
Abcb1b	0.362036	0.0167984	0.139567	1419.84	1935.68	1578.79	1424.28	1293.12	1120.65
Gm19589	-1.47507	0.0168297	0.139758	22.1273	16.6232	11.6948	61.4797	46.38	32.3051
Tfdp1	0.330537	0.0168522	0.139875	4123.06	4339.58	4329.01	2642.7	3957.76	3574.73
Rasgrp4	-1.08045	0.0169381	0.140379	45.1767	82.1924	43.8554	186.302	83.9257	91.3456
Ankrd13b	0.791748	0.016951	0.140416	464.674	424.815	390.8	104.329	329.077	307.456
Dnajc5	0.197444	0.0170142	0.140801	9703.76	10322.1	9758.31	8653.73	8519.57	8801.48
Phlpp1	0.294488	0.0170526	0.140909	1935.22	1991.09	2154.76	1749.38	1448.82	1758.96
Gnai3	0.246307	0.0170448	0.140909	8417.61	10065.3	9125.81	8301.62	7808.41	7163.95
Fbxo47	-1.41498	0.0171033	0.141251	12.9076	16.6232	32.1606	39.1234	66.2572	59.0404
Nfkbil1	0.537566	0.0171109	0.141251	405.668	483.92	516.519	250.576	308.096	411.055
Prrt3	-1.08773	0.0171983	0.141833	30.4251	29.5523	38.9825	72.6578	72.8829	64.6103
Padi4	-4.37763	0.0172239	0.141889	0	0	9.74564	106.192	33.1286	62.3824
Akap12	0.376186	0.0172305	0.141889	869.42	842.242	987.233	665.099	797.295	617.14
Serp2	0.551255	0.0172257	0.141889	276.592	370.328	337.199	212.384	198.772	260.669
Tmem181a	0.406433	0.0172526	0.142001	656.444	702.792	693.889	446.194	499.137	604.886
Wdr44	-0.357404	0.0172676	0.142054	1493.6	1557.96	1760.06	2522.53	1838.64	1800.18
Cxcr6	-0.871379	0.0173347	0.142475	2203.51	3163.95	2788.23	7179.15	3275.31	4464.79
Tnfaip8	0.261468	0.0173357	0.142475	3073.86	3694.04	3366.14	2721.87	2992.62	2740.37
Itpripl1	0.252135	0.0173552	0.142564	2320.6	2610.76	2465.65	2018.58	2040.72	2152.19
Piga	-0.334879	0.0173751	0.142658	1412.46	1165.47	1532.99	1871.4	1762.44	1549.53
Zbtb17	0.286059	0.017423	0.142981	1522.18	1513.63	1378.03	1264.99	1204.78	1149.62
Trbv29	0.292893	0.0174429	0.143045	1443.81	1419.44	1276.68	1178.36	1102.08	1098.38
Ifi207	-0.974629	0.0174814	0.14325	82.9775	103.433	79.9142	268.275	81.7172	172.665
Gpr35	-1.41187	0.0175293	0.143362	29.5031	22.1643	38.9825	111.781	24.2943	104.713
Cd8a	0.201229	0.0175277	0.143362	38679.5	38542.7	37106.5	30986.7	35217.9	33242
Atp2a3	0.236331	0.017522	0.143362	29617.4	31585	29580.9	27758.1	22515.3	26791
Marchf3	-1.13222	0.0175069	0.143362	91.2753	21.2407	65.2958	126.685	109.324	153.728
Acer2	-0.868372	0.0175496	0.143457	71.9139	77.5749	68.2195	87.562	150.183	160.412
Parp9	-0.314548	0.0176072	0.143788	8767.96	8762.27	8649.25	13293.6	8744.84	10515.9
Actg2	2.23341	0.0176825	0.144215	35.035	29.5523	43.8554	0	7.73	15.5956
Mettl23	0.308668	0.0176846	0.144215	2219.19	2432.53	2230.78	2160.17	1640.97	1753.39
Calm3	0.215425	0.0177321	0.144255	12329.5	14297.8	12681	11250.8	11208.5	11397
Dnajc15	0.235488	0.0177334	0.144255	7633.01	9095.66	8269.17	7482.83	6828.91	6919.99
Rflnb	-0.42594	0.0176992	0.144255	1546.15	874.565	1140.24	1644.12	1586.86	1552.88
Zfp35	-0.399789	0.0177179	0.144255	568.857	497.772	630.543	824.387	654.842	758.614
Ptov1	0.461521	0.0178212	0.144899	413.966	435.897	389.825	318.577	261.716	319.71
Siglec1	0.769633	0.0178302	0.144902	165.955	158.844	167.625	110.85	65.1529	112.511
Chst11	-0.218385	0.0179281	0.145626	4919.65	5329.58	4761.72	5705.5	5765.48	5994.28
Zfp787	0.326454	0.0179596	0.145741	917.363	1011.24	884.904	769.428	721.099	753.044
Galm	0.575663	0.0179731	0.145763	324.534	422.968	387.876	303.672	183.311	274.037
Nedd4l	-0.382932	0.0179797	0.145763	797.506	748.044	806.939	816.935	1138.52	1113.97
Ldha	0.206139	0.0179922	0.145793	25491.6	26318.2	24986.8	23823.4	20752.8	21993.1
Avpr2	-0.892518	0.0180161	0.145916	57.1623	56.3341	52.6264	92.2196	91.6557	124.765
Sars	0.220023	0.0180339	0.14598	5906.16	6433.18	5750.9	5156.84	5007.94	5367.11
Phf1	-0.308317	0.0180413	0.14598	1367.29	1142.38	1114.9	1454.09	1469.8	1565.13
Ugcg	-0.225603	0.0180886	0.146143	21596.3	23412.8	22434.5	29195.4	24609	25052.1
Arpc1a	0.277012	0.0180922	0.146143	2495.78	3060.51	2816.49	2136.89	2423.91	2350.48
Nmt1	0.229761	0.0180924	0.146143	4375.68	4271.24	4086.35	3820.13	3649.67	3387.58
Cmah	-0.286352	0.0180965	0.146143	10866.4	7863.69	9764.15	12348.1	10792.2	11608.7
Phka1	-1.66259	0.0181598	0.146502	5.53184	11.0821	23.3895	40.9865	49.6929	35.6471
Ccnd3	-0.239831	0.0181672	0.146502	9549.79	9127.98	8869.5	11439.9	9532.2	11556.3
Mocs3	0.378324	0.0182035	0.146625	964.383	996.468	788.422	795.51	666.989	651.673
Clec2g	-1.24662	0.0182078	0.146625	16.5955	29.5523	26.3132	58.6852	50.7972	62.3824
Pstpip2	-1.4429	0.0182254	0.146689	20.2834	16.6232	25.3387	68.9318	24.2943	75.75
Atp8b2	0.191238	0.018254	0.146848	12368.3	13259.8	12943.2	11135.3	11342.1	11305.7
Slc25a22	-0.497768	0.0182893	0.14692	1181.97	903.193	983.335	1850.91	926.496	1553.99
Timm23	0.287415	0.0182892	0.14692	1976.71	1695.57	1795.15	1385.16	1495.2	1600.78
Rac1	0.197859	0.0183196	0.147093	14661.2	16014.6	15253.9	13816.2	12965.4	13260.7
Dhrs4	0.455838	0.0183402	0.147188	546.73	816.383	631.517	478.796	538.892	436.676
Sorbs3	-1.49384	0.0183684	0.147343	9.21973	23.0878	20.4658	71.7263	38.65	37.875
Anp32a	0.213198	0.0184092	0.1476	5256.17	5462.57	5039.47	4651.96	4554.08	4386.82
Slfn9	-0.370309	0.0184343	0.14773	1062.11	1042.64	981.386	1575.18	1065.64	1346.79
Arl6ip4	0.307224	0.0184753	0.147988	1281.54	1328.01	1124.65	999.511	971.772	1047.13
Srsf9	0.292253	0.0184984	0.148057	1418.92	1386.19	1254.26	1071.24	1161.71	1082.78
Smarcc1	0.220979	0.0185016	0.148057	8556.83	8932.19	8734.04	6830.77	7954.17	7716.47
Cep57l1	-0.51921	0.0185576	0.148434	520.914	308.453	380.08	634.359	610.67	487.919
Trim12a	-0.214991	0.0185764	0.148452	4459.58	4536.28	4787.06	5104.68	5542.41	5351.51
Magee1	0.500928	0.0186894	0.149268	379.853	454.367	385.927	322.303	231.9	307.456
Cabyr	-3.09433	0.0186975	0.149268	0	0	7.79651	14.9042	15.46	35.6471
Actr3	0.196148	0.0187099	0.149296	46831.6	52726	50997	43687.9	44795.4	42932.4
Serpinb6b	0.267364	0.0187323	0.149332	5671.98	6991.9	6512.03	4854.1	5859.34	5220.07
Gm22009	-0.452008	0.0187537	0.149431	590.062	459.908	547.705	700.496	591.897	893.404
Adgre5	-0.293933	0.0188379	0.149888	16894.2	15995.2	16032.5	23449.8	16003.3	20521.6
Sfmbt2	0.443428	0.0188928	0.150253	443.469	488.537	404.444	303.672	354.476	325.279
Sdhd	0.260732	0.018912	0.150332	2884.85	2916.45	2849.62	2227.24	2691.15	2303.69
Decr2	0.469239	0.0189206	0.150332	545.808	502.39	556.476	463.892	390.917	303
Mcm3ap	0.232052	0.0189384	0.150401	5208.22	5348.97	4889.39	4061.39	4689.9	4402.41
Lrig3	-1.20688	0.018994	0.150772	47.9426	14.7762	63.3466	97.8086	108.22	84.6618
Bhlhe41	-0.883716	0.0190544	0.151179	52.5524	65.5693	66.2703	92.2196	145.766	102.485
Pcnp	0.275868	0.0191422	0.151732	2049.54	2334.63	2320.44	1808.06	2012.01	1717.74
Sec61b	0.246595	0.0191628	0.151782	3282.22	3303.4	2931.49	2818.75	2533.23	2669.07
Cxcl9	-0.854175	0.0191666	0.151782	92.1973	94.1981	99.4055	197.48	93.8643	225.022
Zfp568	0.306812	0.0191923	0.151913	1284.31	1381.57	1149.99	1055.4	1049.07	980.294
Sell	-0.223105	0.0192267	0.152113	54850.9	45338.8	49267.1	61240.3	56114.3	57096.6
P4hb	0.202307	0.0192572	0.152283	10726.2	11340.7	10350.8	9008.64	9648.15	9521.11
Noxred1	-1.09716	0.0192732	0.152337	27.6592	38.7874	45.8045	54.0276	91.6557	94.6875
Ltbr	-1.78429	0.0193217	0.152577	7.37578	52.6401	17.5421	149.042	15.46	102.485
Pld4	-0.350849	0.0193692	0.152808	826.087	829.313	748.465	1166.25	894.472	1003.69
Slc1a5	0.197074	0.0193981	0.152963	6722.1	7060.24	6765.42	5903.91	5977.5	6043.29
Rela	-0.23391	0.019426	0.153111	4846.81	4663.73	4515.15	5659.86	4977.02	5857.26
9930111J21Rik1	-0.351552	0.0195443	0.153899	2966.91	2615.38	2924.67	4461	2811.51	3579.19
H2-Q2	1.40006	0.0195358	0.153899	56.2403	79.4219	65.2958	17.6987	47.4843	11.1397
Paqr8	-0.497429	0.0195992	0.154186	250.777	241.96	324.53	422.906	357.789	372.066
Rpl31	0.272254	0.0195931	0.154186	20765.6	18524.7	19598.5	13572.1	18588.4	16603.7
Rufy1	-0.388678	0.0196203	0.15428	521.836	433.126	488.256	574.742	650.425	665.04
Zeb2	-0.455808	0.0197156	0.154884	1715.79	2057.58	1957.9	3452.18	1693.97	2712.52
Pfdn4	0.538301	0.0197432	0.155027	271.982	297.37	249.488	169.535	198.772	196.059
Srrt	0.27919	0.0197631	0.155111	5475.59	5725.77	5199.3	3803.36	5132.72	4581.76
Rsl24d1	0.245111	0.0197992	0.155321	2159.26	2148.09	2247.34	1776.39	1820.97	1933.85
Agbl3	-1.05064	0.019871	0.155473	44.2547	31.3994	33.1352	61.4797	79.5086	84.6618
Ly6a	-0.377457	0.0198291	0.155473	16941.2	18376	16941.8	29552.2	15943.7	22388.6
Itpr3	-0.254475	0.0198651	0.155473	7678.19	6073.01	7011.01	7776.25	8165.09	8827.1
Aldh7a1	0.605337	0.0198743	0.155473	307.939	347.24	417.113	160.22	277.176	268.467
Fermt3	0.197161	0.019885	0.155484	15532.5	15036.6	15062.9	13228.4	12553.5	14021.5
Dhrs13	0.82278	0.0199201	0.155685	117.091	127.444	110.126	64.2742	80.6129	55.6985
Nfyb	0.319273	0.0199627	0.1558	2014.51	2019.72	2061.2	1368.39	1919.25	1599.66
Pdha1	0.218453	0.0199835	0.155817	4556.39	4263.85	4184.78	3703.69	3859.48	3614.83
Rasa4	-0.467824	0.0199817	0.155817	385.385	401.727	358.639	620.386	410.794	552.529
Sec61g	0.357064	0.0200235	0.15598	847.293	1091.59	1127.57	814.14	769.687	809.857
Ndufs6	0.334876	0.0200324	0.15598	1127.57	1192.25	1007.7	956.661	779.626	901.202
A530032D15Rik	-2.13438	0.0200572	0.156101	9.21973	2.77053	7.79651	9.31511	28.7114	49.0147
Dhrs7	0.301083	0.0201056	0.156405	1054.74	1049.11	985.284	831.839	864.656	810.971
Tafazzin	-0.313449	0.0201541	0.156709	768.925	880.106	889.777	1014.42	1052.38	1088.35
Papolg	-0.274711	0.0201724	0.156737	1715.79	1526.56	1838.03	2152.72	1974.46	2017.4
Klra3	-0.741426	0.0202207	0.157008	141.984	103.433	144.235	295.289	151.287	203.857
Cysltr2	-0.411551	0.0202942	0.157506	779.989	772.978	936.556	1350.69	867.969	1090.58
Yeats4	0.285422	0.0203159	0.157601	2091.96	2332.79	2025.14	1774.53	1935.81	1581.84
Birc6	0.19748	0.0203512	0.157802	29117.7	31870.4	30632.5	25246.7	27948.4	26706.3
Cdyl2	-0.378042	0.0204172	0.158121	739.422	642.763	543.807	844.88	779.626	878.923
[truncated: 819 more rows]

## Sheet: Table_S4
Supplementary Table 4. Bulk RNA-seq of memory precursor (CD44+ Ly108+) CD8+ T cells isolated from spleen and mLN of Gfi1tdTomato reporter mice at D7 after LCMV Clone 13 infection. DEGs (p<0.05) for GFI1hi vs GFI1lo with DESeq2 normalized gene expression. Significance was determined by Wald’s test followed by Benjamini–Hochberg FDR testing.
Gene	Log2 Fold Change	p value	FDR	TSCM_GFI-high-1	TSCM_GFI-high-2	TSCM_GFI-high-3	TSCM_GFI-low-1	TSCM_GFI-low-2	TSCM_GFI-low-3
Igkv4-86	-6.10518	1.63937e-09	1.51503e-05	1.85021	0	1.8231	65.0307	156.209	31.8764
Wipf3	1.67274	9.80432e-10	1.51503e-05	663.301	806.388	667.256	300.767	167.664	201.504
Dnm3	-1.59752	4.63227e-09	2.14045e-05	92.5106	125.767	128.529	278.413	369.695	401.87
Ikzf2	0.792866	3.81134e-09	2.14045e-05	9102.12	9334.49	9991.52	5761.32	5483.98	5162.84
Lat2	-1.36791	1.0363e-08	2.74114e-05	138.766	114.67	151.318	350.556	305.128	389.347
Igkv9-124	-5.68185	1.03814e-08	2.74114e-05	3.70042	0	0	62.9985	87.477	38.7071
Cx3cr1	-1.14777	8.912e-09	2.74114e-05	923.256	835.98	1123.94	2272.01	2292.11	1823.79
Serpine2	-1.71745	4.39254e-08	8.36858e-05	148.942	257.082	273.466	627.953	638.374	968.815
Cdkn1a	-1.51263	4.52772e-08	8.36858e-05	267.356	504.917	428.429	1052.69	1050.77	1322.87
Ighv2-2	-3.85138	5.60467e-08	9.41737e-05	7.40085	1.84951	9.11552	77.224	145.795	42.1224
Cd80	-0.903916	1.43287e-07	0.000203722	715.107	818.41	716.48	1535.34	1253.84	1420.78
Itgam	-1.34416	2.16229e-07	0.000285468	251.629	324.59	435.722	971.397	763.341	834.479
Ccl5	-1.09222	2.81488e-07	0.000346849	7345.34	8077.75	11347.9	18931.1	20320.7	17824.6
Trp73	-1.32845	4.03378e-07	0.000438567	422.773	777.72	522.319	1487.58	1310.07	1528.93
Srgap3	-1.04384	3.89622e-07	0.000438567	1048.15	1391.76	1140.35	2068.79	2491.01	2822.2
Adam22	-1.19014	5.20974e-07	0.000506798	128.59	170.155	145.848	329.218	303.045	382.517
Itgax	-0.802748	5.07371e-07	0.000506798	6487.77	6472.37	7651.57	13020.4	12025	10909.7
Dsp	-1.00404	9.78139e-07	0.000903948	187.797	198.823	232.446	384.088	434.261	423.501
Cd7	0.718292	1.14347e-06	0.000960672	1834.49	2013.2	2048.26	1211.2	1250.71	1121.37
Bace2	1.03259	1.09274e-06	0.000960672	530.086	576.123	422.96	249.962	243.686	253.873
Cdk14	-1.44883	1.20673e-06	0.000969737	76.7838	49.9369	73.8357	179.851	169.747	198.089
Igkv13-84	-4.83484	1.34467e-06	0.00103556	5.55064	0	5.46931	93.4817	205.154	15.9382
Lyst	-0.662004	1.60436e-06	0.00118613	8694.15	8376.45	8626.93	12303	14126.5	14231.7
Cdh17	-1.71205	1.72878e-06	0.00121893	67.5327	81.3786	116.679	195.092	299.921	375.686
Entpd1	-1.65078	3.17657e-06	0.00209688	365.417	485.497	907.906	1384.95	2150.48	1987.72
Inka2	-1.15528	3.29036e-06	0.0020971	107.312	133.165	153.141	322.105	280.135	274.365
Adgrg1	-1.69993	9.50366e-06	0.0058552	188.722	378.225	364.621	559.874	1196.56	1270.5
Egr4	3.01365	1.00058e-05	0.0059657	42.5549	33.2912	60.1624	6.09663	8.33114	2.27689
Cphx1	1.79911	1.31918e-05	0.00761952	370.042	258.932	182.31	115.836	64.5664	52.3684
Synj2	0.737747	1.59339e-05	0.00892444	1418.19	1393.61	1154.94	842.351	765.424	770.726
Mpo	-6.69265	1.79743e-05	0.00969517	0	0	0	18.2899	23.952	10.246
Enpp2	1.19857	1.83591e-05	0.00969517	197.048	291.298	277.112	113.804	95.8082	124.09
Fcer1g	-1.66856	2.30895e-05	0.0118343	241.453	115.595	113.032	692.984	358.239	442.854
Cdkn2b	-1.78865	2.36903e-05	0.0118343	16.6519	30.517	32.8159	103.643	76.0217	96.7676
Nhsl2	-1.00453	2.64697e-05	0.0128747	308.985	216.393	313.574	615.76	582.139	484.977
Capg	-0.748976	2.9373e-05	0.0139205	2257.26	2540.31	2904.2	3789.06	4596.71	4558.32
Mmp14	-2.57979	3.08167e-05	0.0142396	31.4536	14.7961	21.8772	260.123	85.3942	61.4759
F2rl2	-1.03229	3.54238e-05	0.0159692	306.21	250.609	241.561	422.7	658.16	552.145
Crtam	0.764332	3.69068e-05	0.0162416	6837.46	6206.04	7040.83	4708.63	3706.32	3408.5
Xylt1	-0.761671	3.9352e-05	0.0169149	965.811	1087.51	1203.25	1594.27	2042.17	1885.26
Pomc	3.02806	4.90401e-05	0.0206002	25.903	46.2378	32.8159	4.06442	2.08279	6.83066
Igkv1-135	-1.81392	5.22719e-05	0.0214698	48.1055	96.1747	96.6245	449.119	179.12	218.581
Erich3	1.18218	6.91718e-05	0.0277935	129.515	148.886	125.794	55.8858	54.1524	68.3066
Colq	1.32286	7.25404e-05	0.0285269	299.734	320.891	402.906	198.141	110.388	100.183
Cav2	-1.42809	8.21663e-05	0.0311401	64.7574	122.068	63.8086	176.802	241.603	256.15
Iglv2	-3.42549	8.25551e-05	0.0311401	9.25106	11.0971	0	114.82	37.4902	66.0297
Sytl2	-1.18897	9.07898e-05	0.0335614	1209.11	2092.72	2307.14	3079.82	4532.14	5176.5
Cd244a	-1.48105	9.91415e-05	0.0345742	90.6604	127.616	156.787	197.124	416.557	433.747
Camk2n1	-0.943212	9.74028e-05	0.0345742	365.417	430.012	280.758	736.676	579.015	753.649
Iglv1	-1.13317	9.65445e-05	0.0345742	268.281	209.92	367.355	724.483	653.995	475.869
Rgs10	1.01896	0.000103725	0.0355026	1511.62	1258.59	1128.5	860.641	518.614	544.176
Dapk2	-0.717181	0.000110716	0.0372068	350.615	362.505	421.137	673.678	585.263	605.652
Ighv10-1	-4.05669	0.000123698	0.0401106	12.9515	5.54854	0	221.511	17.7037	68.3066
Iglc1	-1.37921	0.000123393	0.0401106	173.92	150.735	306.281	517.198	730.017	393.901
Dab2ip	-1.27412	0.000137715	0.0424231	196.122	319.966	415.668	540.568	806.038	907.339
Csf1	-0.923362	0.000134122	0.0424231	214.625	208.07	281.67	412.539	525.903	397.317
Ifitm1	-1.33437	0.000136885	0.0424231	819.644	1482.39	1298.05	4522.68	1988.02	2567.19
Gipc3	-1.21212	0.000146233	0.0443087	78.634	121.143	78.3935	213.382	172.871	258.426
Nectin1	-1.63837	0.000152468	0.0447313	51.8059	129.466	54.6931	319.057	197.865	217.443
Ldhb	1.09829	0.00017912	0.0509336	151.717	130.391	147.671	58.9341	79.1459	62.6143
Art3	0.688277	0.000194724	0.0529278	728.983	838.754	957.13	534.471	514.448	517.991
Jup	-1.06682	0.000192707	0.0529278	246.078	252.459	149.495	503.988	370.736	482.7
Scart1	1.12373	0.000203116	0.0544086	300.659	526.187	374.648	143.271	198.906	209.473
Ifitm2	-1.351	0.000213133	0.0562763	47.1804	55.4854	66.5433	196.108	113.512	121.813
Siah2	0.624373	0.000220089	0.0572944	2754.04	3531.65	2846.78	2042.37	1921.37	1960.4
Aopep	-0.474275	0.00022597	0.0580085	2172.15	2321.14	2268.85	3168.22	3168.96	3056.72
AA467197	-1.91616	0.000229245	0.0580429	44.4051	75.8301	176.841	205.253	465.503	450.823
Ighv14-4	-2.19034	0.000236475	0.058277	68.4578	75.8301	100.271	720.419	300.963	94.4907
Plagl1	1.20834	0.000254725	0.0619485	944.533	555.779	638.086	433.877	225.982	265.257
Scn4b	-1.75806	0.000263325	0.0632082	42.5549	124.842	52.87	331.25	154.126	259.565
Il31ra	-1.58867	0.000278564	0.0660089	24.0528	45.3131	71.1011	130.061	133.298	159.382
Znrf3	-0.571927	0.00033237	0.0777619	540.262	532.66	546.931	865.722	764.383	777.556
Trgc2	-1.1141	0.000340901	0.0777885	127.665	73.0558	84.7743	183.915	215.568	218.581
Asap1	0.830034	0.000339242	0.0777885	15187.5	13922.2	11914.9	9963.93	6218.16	6894.41
Spock2	0.798181	0.000364098	0.0820686	3873.42	6263.38	5935.11	3038.15	2980.47	3224.07
Slc43a1	1.12643	0.000375555	0.083631	509.733	462.378	427.518	312.96	173.913	153.69
Adam8	-0.795479	0.000387751	0.0853192	2159.2	3290.28	3275.21	5115.07	4461.33	5566.98
Il10	-2.54524	0.000446718	0.0960081	1.85021	8.32281	10.9386	39.6281	29.159	54.6453
Ccr9	-1.20745	0.000442647	0.0960081	222.951	331.063	319.955	391.201	724.81	902.785
P2ry12	-0.709923	0.000473438	0.0984209	420.923	420.764	429.341	569.019	798.748	711.527
Ceacam15	5.38842	0.00047392	0.0984209	10.1762	24.9684	12.7617	0	0	1.13844
Irf8	-0.540201	0.000469535	0.0984209	3613.46	3936.69	4148.47	5162.83	6215.03	5634.15
Ell2	-0.664664	0.000506938	0.102964	603.169	630.684	528.7	1074.02	875.812	843.586
Tox2	0.694407	0.00052268	0.105007	1600.43	2244.38	2002.68	1067.93	1241.34	1304.66
Ifng	-0.974488	0.000542865	0.10789	1110.13	1103.23	1319.02	1442.87	2835.71	2662.82
Rexo5	-0.851051	0.000601689	0.117063	366.342	455.905	389.233	545.649	747.72	892.539
Med7	-0.710173	0.000640797	0.123373	622.596	744.429	858.682	1049.64	1234.05	1358.16
Pmaip1	-0.584633	0.000659766	0.125716	1285.9	1526.77	1515.91	1927.55	2194.22	2370.24
Tmem163	-1.36126	0.00070938	0.132439	405.196	1093.99	1076.54	1391.05	2504.55	2722.02
Ighv1-64	-3.24321	0.000704109	0.132439	7.40085	42.5388	1.8231	211.35	248.893	29.5995
Igkv4-57	-5.1402	0.000740715	0.136906	11.1013	3.69903	1.8231	516.181	8.33114	61.4759
L1cam	-0.548645	0.000767359	0.139572	1214.66	1270.62	1266.15	1616.62	2039.05	1831.75
Eps8	-1.0298	0.000773419	0.139572	63.8323	88.7766	112.121	174.77	178.078	187.843
Gm11454	1.12349	0.000814583	0.14339	194.272	157.209	257.058	113.804	96.8496	68.3066
Igkv17-121	-2.51971	0.00086236	0.150368	107.312	31.4417	9.11552	503.988	122.884	220.858
Tmem151a	-1.35546	0.000879446	0.151914	34.2289	33.2912	21.8772	62.9985	77.0631	88.7985
Rasal2	-1.85448	0.000934118	0.158397	43.48	95.2499	181.399	160.545	511.324	486.115
Brme1	-1.22561	0.00093058	0.158397	27.7532	33.2912	30.9928	76.2079	72.8975	66.0297
Tnfsf11	1.10236	0.000957053	0.160811	178.545	160.908	178.664	101.611	52.0697	87.6601
Qser1	-0.933361	0.00101265	0.165636	101.762	133.165	93.8899	248.946	187.451	191.258
Skp1	0.416228	0.00100855	0.165636	6137.15	5810.25	6257.8	4672.05	4550.89	4419.43
Prkce	-0.65344	0.00103158	0.167251	668.852	856.325	737.446	1022.2	1188.23	1349.05
Cpd	-1.00834	0.00105263	0.168015	429.249	496.594	607.094	639.13	1337.15	1107.7
Nsg2	1.15182	0.00105447	0.168015	7876.35	6441.86	5562.29	4815.32	2014.05	2117.5
Evi5	-1.25142	0.00107194	0.169339	112.863	64.733	63.8086	257.075	174.954	142.305
S1pr5	-1.3003	0.00108861	0.170516	45.3302	35.1408	38.2852	129.045	94.7668	68.3066
P2rx7	1.07278	0.00121324	0.184308	3456.2	2549.55	2784.79	2141.95	1138.24	898.231
Zfp473	-1.25786	0.00120887	0.184308	78.634	138.714	124.883	157.496	344.701	316.487
Tbc1d4	0.65639	0.0012078	0.184308	1735.5	1496.26	1602.51	1245.75	948.709	872.047
Mgat4a	-0.511926	0.00123138	0.185038	941.758	1017.23	952.572	1260.99	1511.06	1379.79
Aicda	1.31311	0.00125966	0.185202	1559.73	1278.01	711.011	748.87	287.424	391.624
Gna15	-0.516612	0.00127763	0.185202	1671.67	1857.84	2085.63	2548.39	2675.34	2809.68
Batf	0.418882	0.00128258	0.185202	6632.08	6919.03	6565.91	5316.26	4916.42	4814.47
Prc1	-1.26592	0.00132395	0.187585	1430.21	2826.06	3086.51	3000.56	7239.76	7418.09
Tmem190	1.8793	0.00133264	0.187585	35.154	35.1408	51.9585	10.1611	7.28975	15.9382
Ltb4r1	-1.49632	0.00131678	0.187585	32.3787	77.6796	94.8014	229.64	120.802	227.689
Sv2c	-1.20341	0.00133967	0.187585	104.537	142.413	87.509	153.432	280.135	336.979
Engase	-0.819263	0.00135681	0.188556	249.779	419.84	318.132	624.905	512.365	605.652
Ubash3b	-0.664426	0.00144436	0.196295	4472.89	5082.46	5756.45	6372	9120.52	8776.25
Stat5a	0.383527	0.00143148	0.196295	6225.04	6237.48	6466.55	4821.42	4853.93	4834.97
Havcr2	-1.38808	0.0014366	0.196295	1239.64	2879.69	3546.85	3324.7	8298.86	8441.55
Siglecf	-2.54282	0.00155451	0.206929	3.70042	7.39805	12.7617	13.2094	64.5664	61.4759
Dkk3	1.18701	0.00154434	0.206929	728.983	584.446	484.034	418.635	204.113	166.213
Edaradd	-1.30307	0.00156739	0.206929	51.8059	98.0242	74.7473	273.332	141.629	138.89
Gem	-0.533509	0.00161803	0.210606	1145.28	1020.93	1109.36	1416.45	1777.66	1547.14
Dgkh	-0.655967	0.00166959	0.215798	3809.59	3792.43	4102.9	4681.2	7284.54	6477.74
Neb	-0.970454	0.00168183	0.21587	238.677	267.255	382.852	394.249	686.278	661.435
Or6b13	0.975726	0.00187945	0.234715	275.682	522.488	407.464	161.561	209.32	242.488
Cxcr6	-0.80249	0.00187615	0.234715	2754.97	3124.75	4680.82	5066.3	7221.02	6131.65
C1qtnf6	-0.563613	0.00186002	0.234715	442.201	384.699	404.729	547.681	646.705	626.143
Mxi1	-0.591862	0.00192321	0.238569	862.199	700.966	929.783	1165.47	1384.01	1207.89
Serpinb1a	-1.10551	0.00195485	0.240876	201.673	98.0242	122.148	388.152	280.135	239.073
Sulf2	-1.69327	0.00199673	0.241842	9.25106	19.4199	27.3466	69.0952	68.7319	43.2608
Nudt11	1.28987	0.00200606	0.241842	85.1097	110.971	140.379	38.612	33.3246	66.0297
Arhgap6	-3.35665	0.00201502	0.241842	1.85021	3.69903	0	22.3543	22.9106	11.3844
Fsd2	1.01605	0.00198033	0.241842	200.748	154.434	149.495	93.4817	58.318	97.9061
Whrn	1.15753	0.00203357	0.242494	308.985	329.213	278.023	214.398	83.3114	112.706
Ptgir	-2.41478	0.00206727	0.244932	3.70042	3.69903	12.7617	54.8697	20.8279	31.8764
Cd70	-1.50965	0.00208792	0.245803	22.2025	36.0655	37.3736	49.7892	127.05	95.6292
Anxa1	-1.03306	0.00213259	0.249473	584.667	905.337	1511.35	1787.33	2306.69	2048.06
Ptrh1	0.997948	0.00220078	0.252652	279.382	496.594	469.449	155.464	265.555	202.643
Rab37	0.705886	0.0022511	0.256834	2431.18	2628.16	2137.59	1895.04	1189.27	1327.42
Plekhg3	-1.09519	0.00227105	0.257521	503.258	1094.91	1018.2	1178.68	2139.02	2272.33
Rnf157	0.506434	0.00235116	0.264978	2645.8	3180.24	3104.75	1879.79	2242.12	2165.32
Plxna3	0.748546	0.00236571	0.265002	180.396	219.167	196.895	125.997	122.884	105.875
Meis3	0.718242	0.00238792	0.265879	407.047	623.286	518.673	343.444	303.045	294.857
Ust	-0.58632	0.00241648	0.267448	370.967	367.128	371.002	552.761	481.124	631.836
Amigo1	-0.500905	0.0024824	0.270833	473.654	433.711	464.891	649.291	682.112	610.205
Klre1	-1.36798	0.00247282	0.270833	39.7796	29.5922	17.3195	86.3689	66.6492	70.5834
Traj20	-1.17285	0.00249102	0.270833	26.8281	37.915	41.9314	94.4978	70.8147	75.1372
Prss12	1.18281	0.00254516	0.273501	73.0834	87.8519	104.828	48.7731	39.5729	28.4611
Actg2	2.65231	0.00254445	0.273501	11.1013	42.5388	34.639	2.03221	4.16557	7.9691
Exd1	1.97158	0.0025895	0.275283	34.2289	27.7427	42.8429	4.06442	12.4967	10.246
Smpd5	-0.819525	0.00259153	0.275283	111.938	175.704	169.549	296.703	256.183	253.873
Asph	-1.53384	0.00262731	0.277489	31.4536	58.2597	30.9928	179.851	62.4836	107.014
Adamtsl5	-1.89974	0.00267698	0.281129	9.25106	15.7209	16.4079	71.1274	21.8693	61.4759
Pls1	-1.35297	0.00270932	0.282918	46.2553	90.6262	80.2166	109.739	284.3	160.52
Prf1	-1.26393	0.00285666	0.295427	4504.34	9691.45	11874.8	10251.5	25592.2	26764.8
Kctd12	-0.918828	0.00286108	0.295427	366.342	278.352	362.798	910.43	513.407	480.423
Fkbp10	-1.7416	0.00290093	0.296232	14.8017	16.6456	8.20397	62.9985	37.4902	31.8764
Dusp5	-0.761162	0.00288831	0.296232	2588.45	3581.58	3527.71	3887.62	5983.84	6565.4
4933431E20Rik	-4.44035	0.00296053	0.299013	0	0	1.8231	8.12884	13.5381	18.2151
Cldn23	-4.37864	0.00298778	0.300125	0	0	1.8231	12.1933	14.5795	11.3844
Sh2d5	-1.00046	0.00302366	0.300464	100.837	87.8519	138.556	226.591	154.126	274.365
Gas2l3	-1.73647	0.00301743	0.300464	123.039	332.912	436.633	265.203	1332.98	1376.38
Noxa1	2.52174	0.00310267	0.306666	24.0528	66.5825	61.074	2.03221	19.7865	4.55377
2810025M15Rik	-1.73362	0.00322193	0.316731	35.154	85.0776	113.032	82.3045	337.411	356.333
Prr5l	-0.779724	0.00323877	0.316731	380.219	224.716	257.058	533.455	499.869	446.27
Cables1	0.823095	0.00337164	0.323987	1255.37	1099.54	1018.2	898.237	497.786	510.022
Dcun1d3	-0.463482	0.00344481	0.328198	1103.65	1015.38	1130.32	1409.34	1426.71	1645.05
Plcb4	1.07418	0.00349653	0.329726	97.1361	197.898	161.345	65.0307	82.2701	69.445
Decr1	0.509545	0.00349071	0.329726	1062.02	1236.4	1368.24	890.108	823.742	861.801
Coq8a	0.683007	0.00353748	0.330219	906.604	1229.93	1030.97	801.707	530.069	640.943
Igkv5-48	-2.51423	0.00353005	0.330219	6.47574	36.9903	43.7545	392.217	60.4008	45.5377
Ighv1-5	-4.31073	0.00358322	0.332807	7.40085	33.2912	0	404.41	257.224	145.721
Il1rl1	0.61525	0.0036692	0.339089	4603.33	4591.42	4978.9	2344.15	3704.24	3204.72
Tns1	0.584349	0.00374102	0.343901	1810.43	2154.68	1934.31	1045.57	1414.21	1475.42
Filip1	-1.73652	0.00375848	0.343901	46.2553	99.8737	154.964	95.5139	431.137	477.007
Nccrp1	-0.579633	0.00383256	0.348952	322.862	371.752	393.79	494.843	517.572	614.759
Clip3	0.97125	0.00389846	0.353212	241.453	208.995	154.964	121.933	70.8147	116.121
Kctd9	-0.571143	0.00400471	0.359316	1350.65	1408.4	1452.1	1644.06	2382.71	2230.21
Sdc1	-1.00284	0.00407812	0.363484	67.5327	61.0339	112.121	186.963	154.126	141.167
Pcdhgb5	1.67164	0.00418841	0.370403	59.2068	29.5922	33.7274	12.1933	10.4139	15.9382
Fasl	-1.12207	0.00436046	0.38114	336.739	629.759	873.267	797.643	1672.48	1534.62
Mgst3	-0.971478	0.00437955	0.38114	64.7574	110.046	80.2166	153.432	137.464	209.473
Tcf7	1.12104	0.00439229	0.38114	60021.8	43859.4	37531.3	37108.2	13353.8	14553.9
Chit1	-1.30649	0.00472256	0.405986	125.814	381.925	319.043	349.54	812.287	883.432
Plxnd1	-0.89798	0.00471934	0.405986	992.639	1487.93	1546.9	1498.76	3038.78	2967.92
Tuft1	0.671371	0.00500071	0.423982	315.461	365.279	395.614	184.931	264.514	226.55
Myh10	-1.06371	0.00498945	0.423982	60.1319	147.961	114.856	182.899	238.479	253.873
Stom	-0.842492	0.00510249	0.424477	188.722	146.112	231.534	437.941	304.087	273.226
Igsf3	1.18423	0.00510091	0.424477	57.3566	97.0995	83.8628	26.4187	35.4074	43.2608
Actn2	-1.14146	0.00512138	0.424477	59.2068	51.7864	58.3393	187.979	88.5184	96.7676
Acot2	0.456553	0.00511057	0.424477	1095.33	1120.81	1103.89	872.834	714.396	832.202
Ccr5	-0.806615	0.0051764	0.427122	2404.35	3742.49	4534.06	4610.07	6888.82	7183.57
Ift81	1.19941	0.00522148	0.428064	71.2332	86.0024	67.4548	42.6764	34.366	20.492
Igkv4-59	2.63588	0.00523413	0.428064	107.312	40.6893	211.48	48.7731	2.08279	6.83066
4933440J02Rik	-4.22116	0.00532057	0.433216	0	0	1.8231	10.1611	10.4139	13.6613
Fcgr4	-2.13904	0.00535504	0.433593	72.1583	32.3665	38.2852	498.908	47.9041	81.9679
Id3	1.05554	0.00537211	0.433593	1998.23	1790.33	1730.13	1506.88	596.718	551.006
Glipr1	-0.735871	0.00540188	0.4341	1163.78	1435.22	1539.61	1558.71	2520.17	2814.23
Tmtc2	-4.27581	0.00544439	0.435622	1.85021	0	0	12.1933	16.6623	6.83066
Igfbp7	-1.51172	0.00556941	0.4418	12.9515	32.3665	30.0812	87.3851	86.4356	40.9839
Lamc1	-0.886945	0.00575242	0.450573	2951.09	4108.69	4904.15	4355.03	9151.76	8618.01
Slc35f2	0.515557	0.00575313	0.450573	911.229	968.22	1051.93	756.998	712.313	580.606
Zfp9	-2.79292	0.00578092	0.450839	5.55064	0.924757	1.8231	27.4348	20.8279	9.10754
Dennd2d	0.477021	0.00604414	0.463543	3685.62	4501.72	3824.87	2970.08	2526.42	3134.13
St8sia1	-1.02977	0.00602663	0.463543	66.6076	38.8398	81.1281	135.142	136.422	109.291
Lrp11	-1.27941	0.00607694	0.464133	38.8544	38.8398	71.1011	67.0629	138.505	155.967
Med12l	-0.560584	0.00620446	0.46807	644.799	798.065	793.962	917.543	1130.95	1251.15
Bdh1	0.372383	0.00628565	0.470355	1526.42	1612.78	1577.9	1181.73	1247.59	1214.72
Sfmbt2	0.505904	0.00635054	0.473295	539.337	545.606	493.15	334.299	408.226	368.855
Lag3	-0.358915	0.00641183	0.475943	12355.7	11527.1	11779.1	14226.5	15904.2	15604.6
P2ry13	-0.879626	0.00656011	0.48307	135.991	116.519	171.372	325.154	177.037	277.78
Gm6653	-1.54039	0.00654661	0.48307	16.6519	33.2912	15.4964	38.612	94.7668	56.9221
Trerf1	0.498251	0.00661642	0.485283	3377.56	4007.9	3660.79	2168.37	2882.58	2769.83
Trpa1	-1.40208	0.00671229	0.490368	11.1013	24.0437	21.8772	42.6764	62.4836	45.5377
Tshz2	0.842629	0.00674967	0.490392	220.175	160.908	196.895	128.029	77.0631	117.26
Prorp	0.496563	0.00676567	0.490392	698.455	724.085	688.222	508.053	557.145	430.331
Klra3	-2.12089	0.00679809	0.490817	3.70042	6.4733	18.231	26.4187	68.7319	28.4611
Sec14l1	0.429606	0.00685032	0.492663	5611.69	6813.61	6716.31	4406.85	4762.29	5043.3
Zeb2	-0.786451	0.00693253	0.496643	1268.32	790.667	949.837	2368.54	1396.51	1424.19
Zfp995	0.538785	0.00704843	0.502997	429.249	354.182	408.375	257.075	267.638	295.995
Met	-1.83837	0.0071075	0.503326	37.0042	12.9466	9.11552	115.836	54.1524	40.9839
Fam187b	1.47521	0.00709719	0.503326	52.731	29.5922	76.5704	20.3221	20.8279	15.9382
Pcyt1a	-0.607322	0.00714433	0.504003	689.204	631.609	894.232	925.672	1228.84	1220.41
Dio2	1.62281	0.00725306	0.507408	27.7532	51.7864	30.9928	16.2577	10.4139	9.10754
Ighv5-9	-5.08043	0.00722452	0.507408	0	0	9.11552	199.157	45.8213	63.7528
Mapk11	0.776755	0.00727495	0.507408	431.099	433.711	436.633	338.363	250.976	169.628
Tm6sf1	-0.461032	0.00731588	0.508344	1074.97	1029.25	1062.87	1625.77	1481.9	1251.15
Ank3	-0.654583	0.007436	0.512834	461.628	305.17	321.778	635.066	573.808	504.33
Ifi30	-0.36406	0.00741866	0.512834	1115.68	1129.13	1141.26	1491.64	1458.99	1407.12
Cd93	-1.70885	0.00784743	0.533372	144.317	36.9903	60.1624	518.214	122.884	147.998
Wrap73	-0.415101	0.00784922	0.533372	907.529	934.004	835.893	1100.44	1214.26	1255.7
Pus7l	0.443327	0.00784059	0.533372	769.688	725.934	742.915	526.343	604.008	515.715
Ly6m	1.09464	0.00805022	0.543037	60.1319	107.272	84.7743	31.4993	47.9041	38.7071
4933406J09Rik	1.27747	0.00811948	0.545717	66.6076	105.422	66.5433	37.5959	17.7037	43.2608
Faxc	-0.922071	0.00819178	0.546602	284.933	378.225	246.119	324.138	684.195	714.942
Slc12a8	1.01563	0.0081768	0.546602	143.391	86.9271	126.706	71.1274	40.6143	64.8912
Plau	-1.22957	0.00837969	0.555235	18.5021	54.5606	40.1083	94.4978	84.3528	86.5216
Pnpo	0.407697	0.00838125	0.555235	960.26	935.854	1048.28	704.161	752.927	762.757
Clic5	-1.61855	0.00845701	0.558253	24.0528	25.8932	21.8772	138.19	47.9041	34.1533
Ttbk1	0.950995	0.0086992	0.572197	1104.58	900.713	720.126	741.757	362.405	305.103
Fam83d	-1.3743	0.00876428	0.572403	146.167	413.366	403.818	292.638	1149.7	1055.34
Tsga10	-0.772537	0.00898975	0.583009	160.968	202.522	195.072	221.511	329.08	404.147
Wdr59	0.537793	0.00898218	0.583009	1346.95	1063.47	1116.65	932.785	816.452	679.65
Tnfrsf8	-0.492154	0.00925588	0.596085	730.834	572.424	593.42	876.899	967.454	823.094
Nob1	0.413372	0.00924347	0.596085	1605.06	1554.52	1647.17	1062.85	1268.42	1278.47
Akap14	-2.08881	0.00939054	0.597515	5.55064	9.24757	1.8231	22.3543	18.7451	29.5995
Marcks	-1.29746	0.00940739	0.597515	404.271	229.34	184.133	1242.7	395.729	371.132
Morn4	0.899902	0.00937976	0.597515	113.788	99.8737	167.726	58.9341	74.9803	70.5834
Iqgap3	-1.18096	0.00955221	0.604635	244.228	540.058	603.447	459.28	1336.11	1351.33
Anxa9	-0.921304	0.00984161	0.618716	51.8059	62.8835	69.2779	134.126	81.2287	133.198
Bag2	0.724834	0.010255	0.619718	447.751	405.043	406.552	178.835	338.453	244.765
Etl4	-6.25176	0.0102147	0.619718	0	0	0	36.5798	2.08279	0
Ccdc28b	0.501451	0.010246	0.619718	382.994	455.905	475.83	309.912	296.797	322.179
Selenon	-0.731588	0.0100898	0.619718	267.356	460.529	442.103	513.133	720.644	709.25
Klrg1	-1.06281	0.0102599	0.619718	429.249	1227.15	1270.7	1309.76	2432.69	2372.51
Chn2	-1.66373	0.0101311	0.619718	31.4536	86.9271	128.529	68.0791	359.281	355.194
Bhlhe40	-0.404473	0.00996176	0.619718	10187.3	9374.26	9219.44	11183.3	12895.6	14016.5
Ulbp1	-1.11783	0.0101694	0.619718	262.73	686.169	707.364	640.146	1400.67	1553.97
Sostdc1	1.17047	0.00998145	0.619718	306.21	146.112	116.679	89.4173	106.222	56.9221
Lpxn	0.355843	0.0100905	0.619718	5648.7	6079.35	6176.68	4895.6	4766.46	4328.36
Dennd2c	-1.18998	0.0104653	0.628018	23.1276	40.6893	38.2852	48.7731	85.3942	99.0445
Lad1	0.931886	0.01074	0.63018	674.402	1507.35	1356.39	402.378	647.746	804.879
D430041D05Rik	-3.69674	0.0107211	0.63018	0	3.69903	0	6.09663	28.1176	13.6613
Clnk	-2.1792	0.0106719	0.63018	5.55064	4.62378	5.46931	9.14495	19.7865	42.1224
Ctsc	-0.430735	0.0106511	0.63018	6750.5	5247.07	5406.41	8287.35	7566.76	7604.8
Itga1	-0.812438	0.0106547	0.63018	645.724	746.279	1201.43	1113.65	2008.85	1432.16
Mix23	0.561059	0.010737	0.63018	335.813	339.386	278.023	192.044	218.693	235.658
Lipo3	0.567872	0.0106604	0.63018	257.179	228.415	267.085	173.754	181.202	152.551
Rgs1	-0.579212	0.0108748	0.630571	634.623	549.305	475.83	839.303	668.574	972.23
Vipr1	0.911967	0.0108706	0.630571	278.457	286.675	176.841	183.915	116.636	93.3523
Glp1r	-0.8941	0.0108831	0.630571	85.1097	115.595	136.733	150.384	192.658	284.611
Mdfic	-0.380398	0.0109458	0.631771	2993.64	2561.58	2934.29	3544.18	3925.01	3581.54
Capn10	0.462326	0.0113042	0.641842	593.918	522.488	560.604	365.798	412.392	439.439
Gm18553	-1.25773	0.0112668	0.641842	20.3523	15.7209	27.3466	62.9985	52.0697	36.4302
Ift25	0.695954	0.0114249	0.641842	197.973	175.704	187.78	142.255	93.7254	110.429
Il10ra	-0.486985	0.0112453	0.641842	5560.81	4622.86	4800.23	8300.56	5938.02	6761.21
Gpr137b	-1.08126	0.0114002	0.641842	55.5064	89.7014	35.5505	103.643	121.843	157.105
Lratd1	0.910834	0.0114247	0.641842	178.545	258.932	414.756	172.738	129.133	151.413
Abcd2	-2.60047	0.0112342	0.641842	9.25106	1.84951	3.64621	65.0307	8.33114	15.9382
Thbd	-1.92173	0.0114608	0.64191	16.6519	3.69903	5.46931	40.6442	35.4074	21.6304
Perp	-0.605678	0.0116792	0.650199	462.553	412.441	353.682	662.501	481.124	726.326
Or8b53	2.61217	0.0117938	0.652364	18.5021	27.7427	5.46931	4.06442	2.08279	2.27689
Foxn3	-0.481988	0.0118239	0.652364	6403.58	6296.67	6820.23	7172.69	10222.3	9869.16
G2e3	-0.769387	0.0117561	0.652364	1432.99	1550.82	1927.02	1636.95	3453.26	3280.99
Limd2	0.374992	0.011872	0.653063	29087.2	35916.6	32629	25939.1	25112.2	24234
Fgl2	-0.671769	0.0120022	0.655622	786.34	1418.58	1443.9	1762.94	2047.38	2002.52
Clec12a	-1.31087	0.0119958	0.655622	66.6076	25.8932	41.9314	176.802	80.1873	76.2757
Gm17767	-1.09337	0.0121183	0.657249	33.3038	37.915	30.9928	99.5783	48.9455	69.445
Sirpb1b	-3.38083	0.0121737	0.657249	5.55064	0	0.911552	51.8214	6.24836	9.10754
Elmod3	0.440195	0.0122325	0.657249	590.218	678.771	601.624	483.666	424.888	470.177
Ttyh2	-0.734621	0.0122011	0.657249	65.6825	74.9053	70.1895	116.852	131.216	102.46
Onecut2	-1.8342	0.0121562	0.657249	9.25106	12.9466	18.231	13.2094	58.318	72.8603
Grik4	4.01866	0.0122885	0.658345	1.85021	17.5704	14.5848	1.01611	1.04139	0
Smim10l1	0.369971	0.012374	0.66101	1444.09	1439.85	1552.37	1065.89	1205.93	1161.21
Nabp1	-0.378296	0.0125914	0.661155	6573.8	5584.61	6819.32	8165.42	8574.83	7926.98
Eeig2	-0.413356	0.0125778	0.661155	747.486	737.956	739.269	870.802	1050.77	1041.68
Csgalnact1	1.70821	0.0125716	0.661155	140.616	111.896	30.9928	36.5798	10.4139	39.8455
Rhbdf2	-0.402479	0.0125516	0.661155	1935.32	1744.09	2219.63	2539.25	2617.02	2641.19
N6amt1	0.454219	0.0125062	0.661155	613.345	696.342	716.48	517.198	440.509	521.407
Ms4a4a	-0.749953	0.0124379	0.661155	106.387	101.723	69.2779	156.48	169.747	140.028
Mroh2a	-0.594107	0.0126631	0.663037	491.231	639.007	658.141	700.097	1054.93	944.907
Pvrig	-0.76083	0.0128135	0.665256	62.9072	69.3568	65.6317	93.4817	128.091	113.844
Abca3	0.604886	0.0128024	0.665256	2754.97	2468.18	2288	2194.79	1334.02	1409.39
Gm5815	-3.15035	0.0127437	0.665256	0	1.84951	1.8231	14.2255	10.4139	7.9691
Gstm5	-2.93913	0.0128972	0.665865	0	5.54854	5.46931	4.06442	39.5729	40.9839
Krt17	3.53216	0.0128668	0.665865	14.8017	6.4733	27.3466	0	4.16557	0
Dock5	-0.359203	0.0129447	0.666286	4564.47	4128.11	4446.55	6116.95	5476.69	5259.61
Pacsin1	0.51912	0.0129775	0.666286	2757.74	4123.49	3962.52	2369.56	2697.21	2500.02
Ighv9-1	-6.01776	0.0130223	0.666733	3.70042	0	3.64621	328.202	147.878	0
Pde6d	0.491551	0.0134091	0.673478	518.059	578.898	530.523	446.07	372.819	338.117
Xcl1	0.711501	0.0132485	0.673478	1460.74	2422.86	2803.93	1070.97	1553.76	1459.48
Asphd2	-3.01409	0.0133965	0.673478	0.925106	1.84951	3.64621	20.3221	2.08279	29.5995
Pgpep1l	1.73605	0.0132768	0.673478	33.3038	17.5704	26.435	11.1772	6.24836	5.69221
Zfp296	0.593599	0.0133297	0.673478	552.288	624.211	453.041	437.941	323.873	317.626
Arl6ip1	-0.71741	0.0133717	0.673478	12082.8	14267.1	17073.4	14736.6	29853.6	26808
Ighv9-3	-0.952614	0.0132126	0.673478	321.012	469.776	546.931	1393.08	596.718	598.821
Plekhg4	-3.45479	0.013464	0.674405	0	3.69903	0	10.1611	16.6623	13.6613
Prdm1	-1.12564	0.0135388	0.676318	937.132	2298.02	2678.14	1947.87	5363.17	5592.03
Raph1	-0.429579	0.0137106	0.67939	2409.9	2062.21	2442.96	2682.52	3359.53	3271.88
Dlg3	0.573318	0.0136848	0.67939	592.068	516.939	450.307	414.571	343.66	289.164
Npnt	-0.789063	0.0138244	0.680383	430.174	667.674	671.814	629.985	1196.56	1231.8
Bcl2l14	1.33465	0.0138779	0.680383	33.3038	99.8737	85.6859	25.4026	23.952	37.5686
Nedd9	-0.340675	0.0138513	0.680383	5984.51	5923.99	5496.66	6797.74	7747.96	7495.51
Bcl6	0.612968	0.0137813	0.680383	1408.94	1349.22	1498.59	1250.83	799.79	732.019
Mfsd4a	0.337241	0.0139539	0.682304	8386.09	8685.32	8057.21	7085.3	6651.38	6153.28
Serpinb9b	-1.19616	0.0142678	0.695807	57.3566	172.93	258.881	270.284	423.847	426.916
Nsg1	-2.11097	0.0143438	0.697675	3.70042	5.54854	3.64621	30.4832	11.4553	13.6613
Adrb2	-0.776445	0.0144225	0.697831	312.686	327.364	244.296	682.823	321.79	510.022
Il2ra	-1.21425	0.014527	0.699356	847.397	2153.76	2935.2	1869.63	6284.81	5619.35
Nusap1	-1.2227	0.0145297	0.699356	1418.19	3274.56	3844.93	2237.46	8938.28	8750.07
Atp2b4	-0.418537	0.0151169	0.707093	7559.04	6411.34	7204.91	8153.23	10616	9533.32
0610039K10Rik	-1.21103	0.0149218	0.707093	37.0042	31.4417	18.231	94.4978	47.9041	58.0606
Nkg7	-0.354269	0.015116	0.707093	26112	26965	28871.6	31365.1	37012.2	36381.2
Cep57l1	-0.483423	0.0148103	0.707093	435.725	404.119	329.982	544.632	574.849	515.715
Klhl3	0.772906	0.0149772	0.707093	408.897	406.893	299.901	304.832	191.616	155.967
Egln3	0.495951	0.0149159	0.707093	519.91	422.614	400.171	302.799	324.915	324.456
Csf2rb	-1.6439	0.0150312	0.707093	321.012	89.7014	66.5433	1004.93	267.638	218.581
Jam2	-1.29084	0.0148872	0.707093	18.5021	12.0218	24.6119	56.9019	43.7385	34.1533
Pkd1l3	-0.505997	0.0152703	0.710935	190.572	176.629	182.31	272.316	268.679	239.073
H4c6	-1.20535	0.0153546	0.711277	5493.28	13370.1	18061.5	10868.3	39791.6	34486.8
Tead3	-0.787662	0.0153261	0.711277	98.9863	172.005	175.018	303.815	202.03	264.119
Cmklr1	-1.13448	0.015428	0.711681	270.131	916.434	1019.12	940.913	1915.12	1986.58
Trat1	0.891888	0.0154403	0.711681	107.312	146.112	166.814	81.2884	94.7668	50.0915
Sh3bp4	0.65994	0.0155857	0.715885	181.321	227.49	160.433	131.078	106.222	122.952
Exph5	-0.786388	0.0156746	0.715885	178.545	327.364	271.642	312.96	483.206	545.314
Pik3r6	-0.827073	0.0156865	0.715885	72.1583	122.068	152.229	194.076	187.451	233.381
Terf1	-0.444147	0.015786	0.716161	698.455	722.235	627.148	825.077	902.888	1058.75
Sh3bp2	-0.490269	0.0158088	0.716161	1471.84	1316.85	1185.93	2241.53	1614.16	1727.02
Adamts14	-1.08587	0.015802	0.716161	377.443	1034.8	968.98	808.82	2142.15	2103.84
Dyrk4	-3.13619	0.0159534	0.719186	1.85021	1.84951	0	15.2416	11.4553	5.69221
Rap1gap2	-0.364078	0.0159175	0.719186	5090.86	6023.87	5835.76	6806.89	7766.71	7242.77
Kpna2	-1.05938	0.016169	0.725366	3039.9	4947.45	6015.33	3698.62	13378.8	12105.1
Gm22513	0.566831	0.0162252	0.726126	1446.87	1184.61	1779.35	1006.96	812.287	1158.93
Gabrr2	1.17573	0.0167126	0.734394	131.365	197.898	157.698	123.965	33.3246	58.0606
Reep3	0.334703	0.0166481	0.734394	4894.74	4418.49	4343.55	3806.33	3475.13	3547.39
Rgcc	0.715544	0.01657	0.734394	222.025	265.405	354.594	207.285	170.788	134.336
Itgae	-0.688869	0.0165766	0.734394	164.669	180.328	143.114	186.963	303.045	297.134
Gm25131	-2.39309	0.0166607	0.734394	0.925106	1.84951	6.38086	15.2416	12.4967	20.492
Arhgap23	-0.988337	0.0168399	0.737563	73.0834	71.2063	61.074	209.318	88.5184	109.291
Sh2d1b1	-2.97076	0.0169051	0.737835	1.85021	1.84951	1.8231	30.4832	10.4139	2.27689
Pcolce2	2.17585	0.0169259	0.737835	9.25106	25.8932	50.1354	6.09663	10.4139	2.27689
Pik3c2b	-0.470572	0.0172838	0.744233	390.395	495.67	518.673	657.42	682.112	606.79
Gm17976	-2.75467	0.0172578	0.744233	5.55064	3.69903	0	40.6442	12.4967	9.10754
Smim10l2a	1.08038	0.0172865	0.744233	48.1055	88.7766	71.1011	30.4832	42.6971	25.0457
Aqp3	0.620753	0.0173143	0.744233	447.751	406.893	400.171	353.605	208.279	253.873
Slc40a1	-1.49166	0.0176672	0.744618	159.118	92.4757	54.6931	595.438	143.712	121.813
Mageh1	1.79455	0.0176392	0.744618	18.5021	18.4951	21.8772	4.06442	8.33114	4.55377
Sdad1	0.371257	0.0178084	0.744618	3386.81	3163.59	3061.9	2275.06	2771.15	2385.04
Lrrk1	-0.526795	0.0176493	0.744618	2986.24	4434.21	4156.68	4623.28	5980.72	6075.87
Oit3	-1.06097	0.0175155	0.744618	32.3787	29.5922	61.9855	105.675	68.7319	84.2448
Sap30	-0.520696	0.0178313	0.744618	384.844	373.602	367.355	456.231	661.285	497.499
Lif	1.03113	0.0177066	0.744618	1087.92	643.631	459.422	565.971	203.072	302.826
Depdc1b	-1.15468	0.0176302	0.744618	533.786	1216.98	1553.28	957.171	3458.47	2940.6
Iglc3	-1.43074	0.017847	0.744618	126.74	53.6359	27.3466	283.493	88.5184	187.843
Agpat4	-0.415479	0.0177498	0.744618	1579.16	1523.07	1632.59	1769.04	2338.97	2207.44
F730311O21Rik	-1.64945	0.0179894	0.747746	38.8544	30.517	30.9928	224.559	60.4008	29.5995
[truncated: 382 more rows]

## Sheet: Table_S5
Supplementary Table 5. Bulk RNA-seq of P14 CD8+ T cells isolated at D7 or D21 after LCMV Clone 13 infection. DEGs (p<0.05) for GFI1ΔCD8 vs WT CD8+ T cells with DESeq2 normalized gene expression. Significance was determined by Wald’s test followed by Benjamini–Hochberg FDR testing.
[truncated: 1,112 more rows]

[truncated: 7 more sheets: Table_S6, Table_S7, Table_S8, Table_S9, Table_S10, Table_S11, Table_S12]
